# Supplementary material for: Cellular and genetic mechanisms that shape the development and evolution of tail vertebral proportion in mice and jerboas
Source: Nat Commun. 2025 Oct 10;16:9014. doi: 10.1038/s41467-025-63606-9 (PMC12514186; doi:10.1038/s41467-025-63606-9)
Supplement: Supplementary file 4 — Supplementary Data 1-7 [file 41467_2025_63606_MOESM4_ESM.xlsx]

## Sheet: Supplementary Data 1
1864 genes are significantly differentially expressed between jerboa and mouse TV6 (padj<0.05) but not between species in TV1
gene_name	log2FoldChange	padj		Key
Ncs1	1.5051	3.40006e-11		gene_name	Gene symbols
Scnn1g	3.4328	0.0398013		log2FoldChange_CD6	L2FC values from interspecies comparison of jerboa TV6 vs. mouse TV6 differential expression analysis; positive values indicate higher expression in jerboa TV6
Lhx2	-3.10342	0.00935884		CD6	Synonym for TV6
Bcl6b	-1.18861	7.86383e-10
Sox9	1.61867	0.00466423
Loxl3	1.56915	6.64074e-08
Serpinf1	-1.06809	0.00208568
Il12rb1	-4.27225	2.80996e-15
Hoxa1	-2.39993	0.000430721
Sema6b	-1.08083	1.02046e-05
Rnd2	1.01292	1.10612e-05
Cnn1	1.47662	0.0452324
Tbx21	-3.68642	0.00205532
Col1a1	-1.39915	7.91173e-07
Itga3	-1.66342	8.56956e-07
Acap1	-2.1575	3.25745e-17
Bdkrb2	1.32636	0.000996209
Csn3	-4.84594	0.0018158
Hoxc5	1.13948	0.0496104
Tcirg1	-1.67643	6.05656e-24
Hoxd13	-5.58917	1.15153e-05
Hoxd12	5.38066	0.000206837
Zdhhc4	1.37572	2.83467e-20
Ace	-2.40434	6.97578e-20
Vsig2	-2.10386	5.80592e-05
Esam	-1.28875	1.03678e-08
Plxnb3	4.209	2.06394e-55
Tmem25	3.04501	4.33646e-32
Spi1	-1.5907	3.39773e-13
Zim1	1.48002	0.00363774
Ncan	3.04294	5.96175e-07
Edar	1.71824	0.00261371
Amph	3.60186	1.46073e-16
Car11	2.60482	1.35248e-13
Ap1m2	3.33185	2.23365e-05
Ccdc65	2.90944	1.36858e-10
Cd79a	-4.50609	1.15865e-43
St8sia6	-2.55663	2.2927e-16
As3mt	-2.40215	1.95262e-27
Dzip1	2.11785	6.07952e-31
Brinp2	2.46654	0.00542066
Stat5b	-1.23395	7.16053e-18
Angptl2	1.22269	4.30403e-06
Kifc2	1.94066	8.92952e-11
Irf5	-2.02449	9.28617e-12
Spic	-3.01178	2.1295e-07
Gab2	-1.19763	6.60295e-13
Coro1c	-1.37585	9.98945e-17
Ccl24	-3.11921	0.014663
Grap	-2.38268	1.27853e-15
Hspb1	1.29661	0.000762543
Nfe2l3	1.86947	5.06699e-06
Fgfr4	-1.43768	0.00547218
Mthfd2	1.18049	3.53707e-30
P2rx5	-1.24596	0.000183966
Ephb3	1.1979	1.2037e-07
Rcn1	1.66503	1.29224e-18
Atp6v1b2	-1.66514	4.77072e-21
Arhgef19	1.03063	2.95895e-07
Mvd	1.66818	8.38375e-17
Wnt10a	-3.37499	0.0335377
Cdt1	-1.39275	4.20121e-08
Nphs1	2.1518	4.77121e-05
Aplp1	3.15803	2.0383e-115
Qars	1.12923	7.08106e-30
Krt28	2.98677	0.000583626
Syngr3	6.81288	1.53979e-25
Vwa7	2.56941	3.27348e-10
Slc44a4	-5.3513	0.00025707
Ly6g6d	-3.71148	0.00348931
Krt14	8.61828	1.66509e-06
Twist2	-1.50771	0.00522672
Crlf1	1.07323	0.0309108
Clstn3	2.43162	3.91945e-17
Fut1	5.38536	0.000457866
Mymk	-3.06901	0.0216813
Kcnc4	-2.5697	0.00772332
P4ha1	1.28943	7.93561e-11
Kcnd1	-1.45905	2.88721e-05
Tktl1	3.92396	0.0181198
Tusc2	-1.1009	1.5192e-10
Cacna2d2	2.32076	4.54255e-07
Plcd1	1.10955	4.20496e-10
Cfap161	-1.89399	0.00603508
Vipr2	-2.14913	9.08534e-07
Fsd1	2.26743	0.000114809
Pinlyp	3.41286	0.00917443
Sptbn4	4.16343	1.28139e-35
Fgfrl1	1.01534	6.53913e-06
Ndufs2	-1.10466	2.31305e-22
Trim54	-2.74021	0.00490919
Tnfaip8l2	-3.10822	1.12741e-13
Tctex1d2	1.28746	9.45568e-09
Mertk	-1.21761	4.4671e-11
Dll1	-2.81388	1.9142e-14
Nol3	1.83193	8.11494e-06
Mmp13	-1.10634	8.7209e-12
Gadd45b	1.16655	9.52331e-08
Cybb	-2.82406	2.02679e-28
Gzmc	-3.9746	0.0298171
Prrt1	-2.14342	0.0440974
Lpl	-3.25527	1.38445e-08
Lama5	-1.16228	2.21487e-08
Lta4h	-1.19774	1.30625e-27
Amdhd1	2.06048	5.15886e-06
Stk32c	-1.4334	0.00109841
Tenm1	1.88823	0.00583573
Ctsz	-1.36173	1.49302e-13
Il10	-2.4929	0.0377103
Sdc4	1.27726	7.34584e-06
Cd300lg	-1.0605	0.0174065
Pyy	5.32952	0.00120077
Vtn	1.65684	0.00359766
Aldoc	1.75025	2.02656e-14
Mfng	-2.20027	1.93779e-16
Stk4	-1.14412	3.64797e-19
Myo1b	-1.24803	6.12837e-13
Ybx2	-2.04934	0.0431557
Mmp8	-6.22295	9.47887e-73
Fndc8	-3.84818	0.0402069
P4ha2	1.00118	2.82807e-07
Ccl4	1.65793	0.0152653
Med8	-1.21402	5.52526e-16
Scrn1	1.93536	1.30281e-15
Cd70	4.34721	0.0241122
Calr3	1.29839	8.96487e-06
Lrp11	2.04089	3.71028e-16
Adat2	1.00757	5.22299e-07
Smpd2	-1.13695	2.13199e-08
Gopc	1.03159	3.50717e-09
Smpdl3a	-1.17103	4.32962e-14
Nts	-6.2449	1.60638e-06
Lin7a	2.86442	1.77237e-06
Epyc	2.36722	1.27748e-06
Cabcoco1	1.71441	0.0130465
Dusp6	-1.39845	7.12072e-08
Socs2	-1.12362	4.15399e-09
Timp3	1.31276	3.00605e-05
Pcsk4	-3.6304	6.6962e-09
Kcnmb1	3.04019	1.7655e-09
Pwwp3a	-1.4172	1.59953e-19
Frs2	1.06442	5.07231e-06
Glt8d2	1.68556	1.86598e-08
Cpeb4	-1.01929	0.000318909
Stc2	1.69552	9.90624e-09
Madcam1	-4.24157	5.47669e-06
Gfpt2	1.995	4.6693e-15
Btg2	-2.2831	1.19036e-17
Igfbp3	-1.31608	2.12031e-07
Cfap36	1.44627	2.94795e-20
Efemp1	1.52166	0.0131228
Mpo	-1.75373	0.0196544
Gdpd1	-1.20564	0.000138584
Matn3	2.98703	5.64899e-09
Trib2	1.31638	1.37921e-29
Gna13	-1.24353	1.10728e-14
Klhl29	1.92726	8.92543e-13
Cmpk2	-1.30663	0.00417625
Rrm2	-1.00865	6.7211e-06
Adap2	-3.47762	2.46513e-13
Cacng1	-2.00983	0.0327093
Cacng4	2.84446	4.19792e-27
Slc9a3r1	-2.76988	2.3105e-29
Itgb4	1.30586	0.00195274
Tsen54	1.28017	2.56358e-20
P2rx1	-1.34424	0.00212799
Tekt1	3.84087	3.80708e-06
Cygb	-1.00845	0.00642255
Nme2	-4.01597	0.0174496
Pik3r5	-2.96039	1.49068e-36
Kif18b	-1.05504	1.21353e-08
Map3k14	-1.66605	6.4382e-14
Nfkbia	-1.11994	1.59875e-06
Tmx1	1.14646	1.42489e-12
Gsc	4.41294	0.0018459
Atxn3	-1.07347	6.20723e-05
Ppp4r4	2.1699	1.76823e-09
Gpr132	-3.79547	2.32044e-10
Barx1	1.91186	0.00152821
Nxnl2	4.0642	1.21056e-07
Fbp2	-2.43406	0.0187911
Ror2	1.85398	9.9523e-13
Pitx1	4.76479	0.0149499
Lrrc14b	-2.8461	0.0171854
Spata9	2.9031	6.80551e-06
Hapln1	2.16414	1.86439e-11
Hmgcr	1.29563	6.54429e-07
F2rl1	-4.00197	5.56444e-08
Scamp1	1.84701	2.24626e-32
Thbs4	-1.68732	0.0217891
Dydc2	5.13617	4.62062e-06
Cdhr1	2.86602	0.00212216
Slc25a30	-1.15679	0.000100589
Epsti1	-2.70393	2.55029e-06
Tnfsf11	-1.34348	4.08336e-05
Cnmd	1.79976	0.000500179
Dpysl2	1.60084	3.97289e-15
Tnfrsf10b	-1.06162	4.81303e-05
Klhl1	-4.16791	0.0431286
Dok2	-2.36553	1.14688e-13
Gdnf	3.82498	1.52393e-15
Slc7a8	-1.5909	1.56146e-10
Fbxo4	-1.47108	7.56731e-18
Jph4	2.25241	3.64788e-12
Fitm1	-2.02226	0.0483922
C1qtnf3	1.19601	0.0144899
Matn2	2.11424	8.96288e-28
Fam135b	-3.44603	0.0469942
Parvg	-2.22083	4.09092e-14
Col2a1	1.37805	0.00636612
Hes1	-1.05461	4.5558e-06
Gm9747	6.61503	0.00051547
Tymp	2.67401	0.0260916
Mapk8ip2	4.74938	4.16448e-38
Alcam	1.35438	2.14898e-08
Pla2g10	3.82932	1.76104e-23
Aifm3	5.57558	2.86496e-25
Meltf	1.7943	0.000377084
Hcls1	-1.83932	5.45035e-13
Chodl	-2.12273	6.57046e-06
St6gal1	-1.1224	1.47507e-08
Clic6	2.91272	1.71138e-06
Wnt10b	-1.04446	0.0026851
Gpd1	-2.45258	0.0272213
Krt18	3.02626	7.53138e-09
Sncg	4.38991	9.54798e-38
Scg5	3.92453	9.61067e-18
Kcnk5	1.55475	2.42847e-11
Gabrr2	2.5403	0.0342133
Stk31	4.44829	0.00448153
Pcbp4	1.91682	4.54488e-40
Slc22a1	5.55153	2.37808e-05
Cd2ap	-1.11431	1.34834e-09
Rhag	-2.10709	0.0279337
Efhb	-4.41038	0.022083
Gtpbp2	-1.60016	1.17509e-24
Crip3	2.93774	0.00106741
Tspo2	-2.48492	2.71113e-07
Tff2	4.54005	0.0210315
Abcg1	-2.25568	3.59427e-31
Lhcgr	1.89364	0.0185712
Prss21	4.91549	0.00506141
Tmem204	-1.24136	6.83729e-07
C3	-1.88075	1.82807e-08
St6gal2	8.28299	2.16509e-12
Sox8	2.65384	7.0032e-17
Nudt12	1.01904	1.23328e-05
Map4k3	-1.46762	1.33042e-34
Dync2li1	1.42704	1.47189e-09
Cdh2	-1.07974	2.6589e-05
H2-Oa	-2.026	0.00595509
Mzb1	-3.99266	7.47433e-17
Gfra3	4.10632	2.90614e-31
Lims2	-1.78694	3.66335e-09
Tnf	-1.07121	0.046011
Lta	-4.50946	0.00205112
Riok3	-1.02504	4.39007e-16
Gabbr1	1.47557	2.26013e-27
Mal2	2.85096	0.00114108
Prelid3a	2.56947	6.53941e-05
Pde6a	3.04132	3.31674e-06
Atp8b1	1.18466	2.0274e-07
Cd5	-4.75397	4.35732e-21
Slc15a3	-1.95548	3.16511e-10
Atl3	-1.31867	1.16582e-11
Fas	-2.20691	3.53013e-05
Gpha2	-5.20357	0.000394177
Pip5k1b	-2.44537	1.0072e-14
Cnih2	1.07363	0.00668512
Rce1	-1.10373	3.30843e-10
Tesmin	-1.25537	0.0430294
Slc1a1	1.48743	5.6223e-06
Map4k2	-1.68536	9.12586e-25
Prdx5	-1.09524	3.73462e-11
Hhex	-1.4486	9.18294e-08
Cyp26a1	2.42786	7.29396e-12
Nr0b1	7.34324	3.83122e-10
Bnc1	3.21165	0.00989707
Ppp1r27	-2.42285	0.0207328
Sema4g	2.13345	5.8867e-17
Hexa	-1.22618	2.2612e-16
Gpr143	4.04716	0.000417601
Syce1	7.24823	2.45414e-10
Cox8b	-1.95762	0.028783
Tmc6	-1.28737	4.47624e-20
Map3k7cl	-2.62637	3.18903e-06
Tmem47	1.33533	3.42662e-12
Casp1	-2.48645	3.58251e-16
Ppp1r42	1.8656	0.000306202
Il17a	8.91457	1.38855e-15
Ikzf2	-1.85741	4.38452e-05
Ctla4	-5.1461	0.000100665
Ecrg4	3.62026	5.87414e-33
Khdrbs2	4.10698	1.00075e-05
Slc9a2	-2.37162	4.82974e-07
Slc9a4	-4.7018	0.00386924
Il1r1	1.20429	1.81865e-08
Il1r2	-2.98078	1.55244e-08
Stk17b	-1.4436	2.33649e-11
Mstn	2.5526	2.31122e-05
Zap70	-3.32159	0.000498456
Ptpn18	-3.10353	9.73166e-15
Vil1	-4.67071	0.000135521
Tmem169	1.0705	0.0493809
Nppc	2.15494	0.0258856
Efhd1	3.9401	2.25069e-12
Snorc	1.34004	6.20894e-06
Agap1	-1.02218	3.6111e-10
Scly	-1.46175	1.71991e-16
Rgs18	-1.40876	0.0011993
Rab29	-1.50858	8.25257e-12
Xpr1	-2.17019	2.10302e-29
Sdccag8	-1.02012	1.4895e-05
Cnih3	7.6773	1.88581e-08
Tbx19	9.73302	2.75388e-18
Plxna2	-1.71533	1.94663e-13
Hsd17b7	1.29467	2.05075e-09
Rgs5	-1.18121	3.88542e-05
Kif5c	3.01037	1.6858e-12
Fam129b	1.02436	1.36626e-06
Slc25a25	-1.05248	1.26718e-07
Acvr1c	-1.33997	0.00232543
Hc	4.60724	1.74544e-06
Ttll11	1.04963	0.000186348
Card9	-3.2856	3.43072e-16
Fcna	-5.85363	3.6298e-22
Nmi	-1.91437	1.83856e-12
Entpd2	1.90755	3.99182e-11
Cd302	-1.33056	1.39336e-10
Dapl1	3.70559	4.54695e-05
Hao1	2.82856	0.042388
Ltk	-2.8337	0.0311741
Siglec1	-1.53661	5.54695e-06
Smox	-1.51101	3.09858e-15
Fsip1	1.60003	0.0307277
Mal	3.96761	2.9459e-18
Mall	1.28611	6.25472e-05
Otor	-4.10758	0.00808887
Napb	2.37527	9.72006e-17
Pkia	1.29006	0.0211013
Pck1	-2.183	3.57298e-13
Edn3	1.37234	0.00420218
Fabp4	-2.18308	0.00100159
Car3	-3.28008	0.00392739
Dnajc5b	4.20825	0.0376162
Sla2	-1.91078	0.0427186
Fam83d	-1.07746	2.3402e-05
Slc2a10	1.29999	2.30806e-17
Slc7a11	-1.68133	0.0465254
Wwtr1	1.25599	9.97096e-12
Ptx3	-2.36311	1.01007e-22
Shox2	-5.07075	2.69848e-05
Serpini1	-1.11399	0.00120102
Ptpn22	-1.97516	2.0922e-18
Tchhl1	4.35929	0.000273774
Lrrc39	-1.54688	0.0163966
Egf	-1.43556	0.00234646
Alpk1	-2.05127	3.27189e-11
Dkk2	-1.57552	0.0144488
Efna3	-1.3222	0.0010711
Thbs3	1.37933	1.12546e-05
Hcn3	1.72615	0.00836284
Khdc4	-1.02411	2.54254e-09
Riiad1	2.74258	0.000147053
Mttp	-2.10599	1.74295e-08
Col24a1	-1.13619	2.88816e-06
Trp53inp1	-1.09445	1.1143e-05
Cdh17	-3.81523	0.00426587
Faxc	1.06612	8.89139e-05
Spaca1	-1.07568	0.00821672
Kif12	1.35202	0.0221948
Tal2	1.43843	0.0241236
Dcaf12	-1.46717	1.46734e-18
Car9	1.92824	0.0139231
Prkaa2	2.27696	6.30601e-17
Tnfrsf1b	-1.31751	3.95328e-08
Col9a2	2.20955	4.17751e-06
Kcnq4	-1.25996	0.0462192
Edn2	2.22106	0.000357224
Tspan1	4.06131	0.0299999
Extl1	1.52342	6.26693e-06
Sytl1	-3.68206	2.2739e-19
Fgr	-4.59011	1.09066e-35
Slc2a5	-2.81463	0.000124359
Angptl7	-1.21112	0.0136477
Megf6	1.02422	0.0068811
Prkcz	1.153	3.40373e-06
Gabrd	3.7176	0.0284631
Crmp1	1.25377	0.000502342
Rbks	1.96043	2.14469e-14
Smr3a	6.24552	2.18925e-06
Prkg2	1.42366	2.71139e-06
Crybb1	2.4569	0.00159692
Srrd	-1.13757	4.99212e-07
Asphd2	2.134	2.31577e-19
Cxcl5	-3.96687	0.0159318
Pf4	-5.32458	1.33556e-26
B3gnt4	-4.00408	0.0229605
Rhof	-1.07817	6.54838e-07
Morn3	4.07453	0.0149082
Pxmp2	1.67599	8.11555e-11
Tfec	-1.55402	1.9875e-08
Flt1	-1.1571	2.07669e-10
C8b	4.83439	7.98369e-05
Wnt16	-2.3776	0.015059
Aass	2.23137	0.0112143
Cpa1	-3.35464	0.0296077
Herc6	-1.27062	9.95817e-05
Slc13a4	1.13185	0.0050576
Stra8	3.34201	0.00819769
Kel	-1.91013	0.0234426
Ccdc184	8.94654	1.21937e-36
Tgfa	2.00322	4.29885e-14
1700003E16Rik	1.6943	0.0105254
Tacr1	-3.69254	0.0142154
Gkn3	-5.01518	0.00424572
Abtb1	-2.0262	1.77404e-11
Klf15	2.06845	1.27781e-10
Slc6a12	2.02831	1.58833e-09
Ret	3.00751	4.0562e-24
Erp27	-3.91626	0.000279337
Lmcd1	1.57049	3.78986e-11
Bhlhe41	2.25149	7.40753e-13
Slc6a11	8.61941	3.15538e-27
Efcab12	3.06072	0.0010158
Cd27	-2.75883	0.00379386
Vamp1	1.72103	1.90245e-11
Slc27a5	5.39158	0.000571069
Vasp	-1.14844	1.68105e-14
Oca2	4.09392	5.39489e-07
Rhpn2	-2.05827	4.59768e-10
Ctsc	-1.31157	1.56521e-09
Rasgrp4	-3.47333	2.52928e-24
Mfge8	1.52412	3.72101e-08
Acan	1.55205	1.29453e-08
Tmem126a	-1.22749	1.68762e-11
Me3	1.89069	1.02203e-06
Fah	-1.59736	9.30732e-12
Rab30	1.02963	0.003178
Xylt1	1.52961	9.02797e-08
Nucb2	1.63611	1.49709e-12
Coro1a	-3.20769	1.3342e-27
Sgf29	-1.43778	1.22499e-09
Ucp3	-5.07357	0.000130712
Chrdl2	3.50366	1.51301e-17
Prss8	-2.34894	0.000216398
Dgat2	-2.16655	0.0288851
Thap12	-1.71196	8.32772e-41
Nomo1	1.28877	1.7691e-16
Abcc8	2.50095	0.00896609
Mfsd13b	-4.7858	0.00117914
Crym	3.47122	3.48611e-07
Ebf3	-1.7595	7.4369e-17
Fgf15	4.97494	0.0244799
Dock11	-1.44298	1.25565e-15
Sash3	-2.56712	8.87751e-16
F9	-4.19561	0.0144195
Ebp	1.26624	1.84689e-17
Heph	-2.18003	2.26663e-13
Magee2	2.66644	4.72359e-07
Itm2a	1.11887	0.000116475
Btk	-2.1475	3.63898e-10
Il13ra2	-2.73141	7.73765e-06
Grpr	-5.88222	4.55118e-07
Plp1	2.44074	0.0450693
Adprhl1	-2.8751	0.00357245
Dusp4	-2.12353	4.25586e-14
Ikbkb	-1.31733	3.43828e-14
Plat	-1.45872	4.03201e-05
Sfrp1	2.64424	8.78698e-56
Gsr	-1.54159	9.16084e-21
Rbpms	-1.19617	2.12567e-05
Msmo1	1.47927	7.11335e-10
Scrg1	3.31603	3.10607e-13
Slc10a7	1.50419	3.17673e-18
Itfg1	1.00619	4.08464e-19
Pllp	1.79751	0.0158397
Coq9	-1.06697	3.5727e-17
6430548M08Rik	-2.12894	1.42205e-13
Cotl1	-1.4533	5.32522e-11
Bco1	-7.69337	7.9329e-11
Hsd11b2	-1.41613	0.0270516
Ctrl	-4.96162	0.000981211
Gpr83	-3.02395	1.73443e-09
St14	-2.96286	1.58462e-09
Oaf	1.52591	7.67413e-40
Il10ra	-2.15294	6.94182e-11
Mpzl2	2.24165	2.4532e-09
Pate4	-5.16691	5.28965e-05
Pus3	1.13987	1.50331e-10
Fam81a	1.24556	5.68954e-05
Nnmt	-4.42726	5.87861e-17
Paqr5	2.82241	5.93869e-05
Chrnb4	-4.68791	6.18807e-05
Tmem266	-3.30152	0.00259447
Zic1	1.7905	4.52804e-12
Plscr4	1.19397	7.91575e-05
Me1	1.04779	8.3487e-06
Eomes	-4.792	0.00131517
Cspg5	2.21648	9.30926e-07
Ltf	-5.09426	4.26794e-20
Hhatl	-4.02833	0.000319345
Amotl2	1.10882	7.4397e-09
Slco2a1	-1.33208	1.21648e-10
Mst1	1.32418	0.017519
Marchf3	-1.56487	1.6733e-11
Dsel	-1.47113	6.93572e-16
Bmp2k	-1.23222	6.82946e-10
Cspg4	1.78265	1.44228e-13
Ppl	1.79341	0.00789002
L3mbtl1	5.57334	4.03539e-12
Inppl1	1.24815	1.62449e-18
1700028P14Rik	4.09552	0.0186236
Cdrt4	-3.90049	0.046853
Foxa3	1.08135	1.18393e-05
Gsap	-1.13056	0.000138423
Rubcnl	-3.59465	1.88806e-12
Gmip	-1.40115	7.53037e-19
Rflna	1.19428	7.7233e-05
Colec11	-2.91761	0.0295941
Slc9a3	4.74713	1.26526e-08
Cdnf	1.97892	2.90885e-11
Atp6v0b	-1.28717	3.02211e-16
Dnali1	3.37934	0.00168629
Ciart	2.31532	7.90662e-13
Stab1	-1.66146	3.57748e-16
Dusp26	4.78423	1.8276e-34
Fstl4	-2.74862	9.95371e-05
Armh4	1.3659	3.44718e-06
Hspb8	1.32344	0.000807056
Kcna4	3.29485	6.54185e-07
Slc25a37	-1.7213	1.71072e-06
Fhod3	-1.07076	0.000147999
Inha	1.16694	2.72732e-08
Eva1c	2.3683	3.91031e-05
P2ry2	-1.96525	8.12687e-08
Kcnt1	4.22453	4.12043e-15
Ncam2	1.61217	0.00682501
Slc24a1	-2.84491	0.00162459
Apob	5.93853	0.000136433
Gnaz	1.35292	3.52905e-05
Hdhd3	-1.29574	1.2349e-09
Snx2	-1.04549	1.05665e-16
Diaph2	-1.23553	1.913e-09
Rbm24	-2.50687	0.00311592
Slfn2	-1.43359	5.89076e-07
Mgarp	1.53699	0.00231062
Lum	1.7207	6.64388e-37
Mif	1.31912	8.26467e-11
Got1l1	-3.74415	0.0123922
Mks1	1.01629	5.93721e-08
Slfn9	-1.52708	1.55817e-24
Tmx4	1.77645	3.01287e-26
Gpsm3	-2.09639	1.25327e-17
Slco4a1	-2.94321	1.38294e-06
Strc	4.1728	0.00718176
Larp6	1.65846	8.88152e-14
Mybph	-3.1391	0.00256932
Fa2h	5.75882	3.02423e-90
Golim4	1.05403	9.30049e-11
Nipsnap1	1.17896	4.80101e-08
Nek11	5.13906	7.60651e-09
Cldn22	-4.28319	0.00061767
Csdc2	-1.45143	1.64801e-05
Ndn	1.37928	4.83026e-12
Sox5	1.49182	1.52111e-05
Cxcl10	-3.13867	0.0221213
Cyp24a1	8.32077	1.29747e-11
Fcmr	-2.03321	7.85947e-06
Clvs1	-5.2238	7.00018e-05
Wee2	4.84788	0.00885056
Adrb1	-2.29715	0.03195
Lrrc18	-5.46131	1.48492e-05
Uts2r	-1.61038	0.0380342
Lpar3	-1.53418	8.28574e-07
Dpyd	1.60838	6.35715e-06
Slc4a5	1.62357	0.0297105
Agap2	-2.31169	5.81504e-07
Npy1r	-5.40502	5.40206e-06
Ky	3.45369	1.04649e-12
Igsf10	1.68601	1.0412e-19
Zc3h12d	-1.68527	2.40444e-06
Tmc1	3.59721	1.25217e-06
Thbs1	2.09276	3.02724e-05
Pcdh8	2.13554	0.000432448
Snrnp25	1.42782	3.40746e-11
Tspoap1	3.23722	2.32243e-45
Ror1	1.54551	3.4195e-10
Lgi2	4.16147	9.82274e-15
Pof1b	-5.23592	0.000664485
Prorsd1	-1.50733	7.32752e-13
Plekhh1	-1.03872	0.0158453
Tox	2.27974	1.2664e-22
Prr32	2.00295	0.0312619
C8g	1.55838	0.00834681
Lhfpl1	2.08061	0.00178725
Chst11	1.61127	9.41661e-07
Sapcd1	2.01476	7.93814e-06
Trp63	-3.21326	0.000284537
Atp6v0a4	-1.02784	0.0183527
Sobp	1.85715	4.00613e-09
Marchf9	1.15639	0.000189449
Bcdin3d	-1.15498	0.0053192
Atp6v0e2	4.38962	1.61313e-97
Ccdc83	4.30675	0.000164769
Chad	1.14459	0.000730305
Trpm6	-2.52797	0.00184082
Klhl4	-1.04786	0.00727528
Adamts2	1.1206	1.65212e-17
Batf	-1.67276	2.68093e-05
P2ry13	-3.46695	3.97203e-11
Sec1	1.24549	0.041381
Ostm1	-1.75633	7.24882e-21
Clcn7	-1.02673	1.41802e-08
Fermt3	-2.156	4.48344e-13
Maob	-1.84152	3.17928e-06
Ak7	3.26266	2.01667e-05
Akr1d1	5.59747	0.00103533
Aoc2	1.56781	1.76349e-07
Pcsk1n	9.63583	2.2615e-19
Muc1	-1.45297	2.46412e-05
Adgrg6	2.11062	1.72094e-14
Ptger3	2.52519	6.04834e-22
Ccdc81	4.42412	0.000780562
Cpne9	3.58972	0.0445993
Lbx2	-4.78709	0.00215396
Ammecr1	-1.28081	4.59787e-11
Sesn1	1.12439	1.56134e-17
Myof	-1.10733	1.17636e-13
Enc1	-1.16085	3.16601e-05
Tulp1	-5.44533	9.35795e-05
Spef2	1.88848	0.00436119
Nostrin	-1.84019	4.45104e-07
Npl	-2.18658	4.60819e-15
Fam189b	1.10378	7.98681e-08
Pkd2l1	6.71719	2.12394e-08
Adgrb1	2.48957	4.49271e-16
Foxf2	1.31296	5.92018e-08
Ccdc33	3.33761	0.00252405
Fsd2	-2.57554	0.0127699
4930556J24Rik	5.13822	0.0180057
B3galt1	2.32887	1.10123e-12
Gucy2f	-4.60935	0.00543428
Slc43a2	-1.21817	9.27846e-10
Ifi207	-2.37533	1.65057e-11
Plekhg6	-2.0519	1.45303e-10
Slitrk5	-1.66342	0.0122155
Kdf1	-2.28486	0.0281
Car10	7.19264	3.00379e-07
Tmem30b	1.10367	5.29308e-06
Sema7a	-1.39921	1.53363e-11
Itln1	-5.39273	0.00010005
Rarg	1.06864	3.48978e-11
Rac2	-1.8577	2.75948e-13
Pde3a	2.28082	5.70113e-20
Cyp2s1	-1.71021	0.000293265
Dnajc12	-6.05442	6.84195e-08
Ppp1r14c	3.02363	4.58497e-20
Cysrt1	4.9741	0.00350412
Catsper1	3.99432	0.0407046
Srd5a2	7.39574	1.11986e-06
Reep2	1.93157	9.73821e-07
Traf3ip3	-2.961	2.53234e-19
Stap2	-1.50098	1.91432e-10
Lrrn3	1.58512	5.02656e-15
Plcl2	-1.31961	2.74813e-23
Wfs1	1.03378	3.27667e-13
Camk1d	-2.00656	1.47933e-14
Hspb6	2.01287	1.85401e-18
Shprh	1.11983	4.77765e-13
Atoh7	7.3964	6.97705e-09
Trhr2	-5.30185	0.000252081
Nkx6-1	2.86127	1.81312e-16
Rln1	-4.35765	0.0392706
St6galnac5	2.11685	0.0312433
Colgalt2	1.7093	1.83383e-06
Zc4h2	1.55126	5.86331e-13
Tmem132d	6.81693	1.41953e-06
Ptk7	1.02299	8.66682e-12
Tcam1	-3.006	0.0270962
Minar1	-5.61513	0.00157328
Lgals2	-5.27336	0.000141287
Crybg3	1.25443	1.46092e-08
Vstm2b	2.44197	9.52269e-06
Myo3a	6.00638	7.53476e-05
Cdsn	-2.46531	0.00603113
Mfsd12	-2.10127	4.28188e-52
Ccdc151	1.59848	0.0236065
Apoc1	-1.87243	1.55159e-05
Grin3b	-2.15443	6.47485e-06
Wfdc5	4.35099	0.00112904
Themis2	-3.48908	1.56224e-29
Bmt2	1.09374	2.3057e-08
Pde4dip	1.20294	2.75311e-10
Atg2a	-1.09114	1.61483e-25
Bpgm	-1.21919	1.76194e-08
Fbxl21	-1.57973	0.0145962
H2-Ke6	-1.35222	5.99058e-16
Kiss1r	-2.53712	0.0055682
Slc19a3	-3.62289	0.000156436
Slc2a6	-1.26126	6.56044e-05
Cftr	-3.39874	0.0148562
Akap12	-1.74322	5.04107e-13
Wnt4	1.60947	7.57521e-15
Sfxn5	-2.65708	1.50761e-13
Nexn	-1.8078	0.000145441
Mpped1	9.40726	8.91126e-16
Spon2	3.96763	3.2784e-64
C1qa	-1.50654	0.000711853
Lpcat2	-2.39331	1.69551e-15
C1qc	-1.14647	0.00446039
Iqsec3	2.00806	0.00985618
C1qb	-1.87018	1.16831e-05
Mettl22	1.09558	3.47653e-07
Dnph1	1.46657	5.63409e-12
Gjb5	2.45761	0.00220762
Phyhipl	5.53083	5.46471e-36
Prr7	2.06653	2.60975e-24
Scamp5	1.79765	1.06212e-25
Tspan33	-2.57736	0.00108623
Kcnk1	1.85546	2.65576e-30
Ift57	1.34982	4.9378e-21
Slc16a9	1.46117	2.73653e-08
Ptger2	-3.15381	9.06695e-07
Ttbk1	4.36784	6.66376e-10
Pklr	-3.14549	7.14772e-10
Crygn	-4.05342	0.0230815
Pde9a	-1.81084	1.63295e-12
Pcnx2	3.85276	2.68e-05
Foxa2	1.78932	1.58966e-05
Spag1	1.75308	3.07908e-11
Adgrf1	-2.10315	0.00972359
Tie1	-1.50631	1.71678e-12
Piezo2	1.68474	4.63274e-10
Rundc3b	2.36235	1.37918e-08
Zfp804a	3.32445	0.00244825
Fam151a	4.58331	0.0330756
Irf8	-2.34528	3.27879e-10
Rpgrip1l	1.05725	1.2396e-12
Tspan15	-1.15071	0.000944545
Tiparp	-1.11257	9.38798e-11
Ttc22	-4.86097	0.0026479
Fbxo2	5.89329	2.7584e-114
Dtna	-1.3487	0.00254995
Dmgdh	-1.29299	0.0414978
B4galnt4	3.39063	7.12649e-27
Fut11	1.00339	2.41125e-12
Tmem45b	-5.39916	0.000300553
Piwil2	1.42117	0.0120749
Fmod	1.02236	0.00100159
Ppp1r14a	2.20702	2.06205e-05
Myrfl	2.24904	0.0284159
Asb10	-2.3886	0.000720608
C130074G19Rik	-2.30953	6.44462e-21
Tmem71	-4.36969	5.46023e-17
Cip2a	-1.15681	5.93186e-14
Elmod1	3.43245	4.46917e-05
Ipo8	-1.26452	1.29433e-26
Map11	-1.07053	2.27643e-12
Prelp	2.18839	2.2177e-06
Sln	3.65187	0.0405864
Tsga13	-1.73619	0.0311628
A830018L16Rik	5.42065	1.22126e-08
Fam92b	4.26572	0.000336125
Tbr1	-3.61277	0.0146986
Cpe	1.35646	3.76029e-10
Gucy1a1	-1.6264	0.00489791
Prickle1	1.26275	9.67727e-07
Sox30	1.10132	0.0297185
Txnip	-1.07794	5.28876e-18
Hoxb4	-1.37046	0.000102965
Lrrn1	2.77067	3.03404e-05
Itpr3	1.12985	9.20885e-11
Nodal	5.72046	3.51205e-06
Kank1	1.07446	1.29629e-10
Mrap2	3.9997	0.0304553
Pcsk9	-5.51813	3.61035e-05
Zfp457	3.31012	5.19421e-07
Otc	3.7457	0.0243102
Asrgl1	1.15094	1.38157e-09
Lrrc24	1.89144	0.0124066
Dpf1	1.07126	0.00495736
Jaml	-3.76598	4.65038e-26
Zfp518a	-1.15266	6.69246e-10
Kctd4	2.7895	6.00302e-07
Cox7b2	6.17207	2.55872e-06
Mapk8ip1	2.31167	3.85897e-29
Tssk6	-1.88316	0.032564
Nyx	-3.58837	0.0310411
Spo11	2.92228	0.0470949
Elfn1	1.74132	0.000177636
Msantd1	-3.39039	0.0203065
Has2	1.76482	9.66287e-08
Cited1	1.42863	2.44048e-05
Sema5b	1.61879	0.000150204
Gpr135	2.17885	6.79593e-21
C5ar1	-2.42836	2.90417e-15
Gm11437	5.80369	4.46729e-05
Mterf2	1.33153	5.26072e-06
Foxe3	4.57009	0.00640004
Stbd1	-2.72912	2.69767e-06
Tmem198b	-1.0105	1.38577e-09
Tmem102	1.6428	0.00923474
Zc2hc1a	1.08813	2.92498e-11
Gp1bb	-4.14229	2.24859e-45
Peg3	1.73084	4.09121e-08
Zfp36	-1.08838	9.10021e-07
Clrn1	4.50683	0.00123301
Idnk	-2.16846	3.93288e-12
Pxt1	3.55434	0.0209979
Cavin2	-1.54712	3.48094e-06
Kcne1	8.16082	2.67993e-10
Glp2r	3.4968	0.00241068
Plekha4	1.86034	1.12421e-05
Hepacam	5.23675	1.19898e-20
Slc9b2	-2.08911	2.01085e-17
Jak3	-3.67208	9.77181e-35
Masp2	-2.26407	0.0017921
Fbxo10	1.47235	5.04332e-38
Epop	-1.18617	0.000131921
Dmrta1	5.91844	1.23163e-13
Tcim	-1.1806	9.97569e-05
Hk3	-5.86064	1.8188e-37
Ston2	-2.62502	2.10224e-27
Map10	1.26954	3.96981e-05
Otos	-5.06651	6.12673e-05
Pik3cg	-2.50961	5.34562e-15
Sstr3	5.30862	0.000337433
Zfpm2	1.73088	1.23783e-16
Bbs1	1.13264	2.65795e-11
S1pr4	-4.35801	1.98084e-21
Cracr2b	-1.37954	2.97277e-05
Stxbp6	3.25618	1.24208e-30
Grin2b	3.30115	0.00499514
Shisa2	1.35459	2.7132e-06
1700029I15Rik	-4.01759	0.00999615
Nod2	-2.09807	1.83275e-06
Sox18	-1.30475	7.75452e-08
Iba57	-1.04725	0.00140291
Pqlc3	-2.0122	1.01834e-12
Col9a1	1.86139	0.000184991
Ablim2	-1.20087	0.0498583
Sprr1a	4.82524	7.06046e-06
Hspb3	2.24789	0.021678
Actbl2	5.2886	0.00386301
Blnk	-1.72617	2.32973e-06
Cfap69	2.75114	2.40773e-08
Gpr37	3.67715	3.42031e-10
Ptx4	3.1515	6.69743e-05
Aff1	-2.17817	1.03929e-27
Ccdc69	-3.0731	6.60259e-05
Kcna10	4.75907	0.00583926
Kcna1	4.80259	2.65408e-35
Gp1ba	-5.98763	1.84741e-08
Baiap2l1	1.54777	6.36816e-09
Lrrc3b	1.78528	0.0276478
Ier5	-1.17564	3.5826e-10
Rhoj	-1.12177	5.38651e-06
Prtg	-1.58142	0.00650949
S1pr1	-1.19378	3.86626e-14
Tsc22d3	1.34759	5.10418e-15
H1f1	-2.69538	0.0378802
D030056L22Rik	-1.87129	6.35462e-06
Catsper4	3.69674	0.0153913
Gpr158	3.73183	0.0430518
Gabra3	2.45657	8.56892e-05
Tprg	2.1167	0.0019945
Npas4	-4.46228	0.00574258
Gpr150	4.1726	0.00518915
Pp2d1	5.36096	0.00049153
Zfp366	-1.33236	4.4659e-07
Pcdhb13	-1.51291	0.0385707
Ccdc74a	1.09797	0.00266877
Runx3	1.47695	5.28919e-12
Slc4a7	1.06172	3.46068e-14
Aplnr	-1.8356	2.66803e-18
P4ha3	1.07981	0.000249288
Meox1	-1.71019	5.26165e-05
Kcne4	-1.16774	0.00332919
Fbln1	-1.25559	5.41173e-05
Mylk4	-1.38147	0.0297566
Diras2	3.80657	8.37237e-60
Gchfr	-1.03751	0.0192561
A530016L24Rik	-3.04681	0.0398013
Cd200r1	-2.39751	0.000143821
Cpne4	5.62945	3.26614e-05
Upk1b	-1.74826	0.0231649
Gpr22	9.47339	1.11089e-16
C1ql1	2.6885	1.10679e-06
Fzd2	1.75347	3.86188e-11
Fbxo44	3.6303	4.44079e-28
F2rl3	-2.11222	1.94312e-05
Eps8	1.77067	2.30737e-13
Ttll13	2.001	3.85603e-06
Gpr149	6.61964	4.14018e-16
Il17re	1.96818	0.0123386
Egflam	1.50585	1.12988e-06
Fbxo43	2.55718	0.00825255
Lrrc4b	4.13097	8.77961e-12
Hs3st5	4.20418	2.77378e-13
Fzd4	-1.25749	1.7639e-11
Ldlrad3	1.21282	1.53994e-05
Ccdc121	2.97145	0.00105077
Neto1	4.88791	0.0020769
Nxph3	-1.58216	0.035278
Ntf5	3.18267	0.000368494
Nr1h5	-4.31901	0.0409587
Ankrd34a	-1.43654	0.0469781
Lxn	-1.74902	7.23315e-14
Abi3	-1.03161	0.000460676
Prr15	-2.07023	0.00192763
Sprn	5.87511	1.35904e-33
Nap1l5	3.63263	1.81969e-11
Ube2q2	1.41937	9.69079e-19
Pacsin3	1.11761	9.86083e-13
Prkca	1.87305	5.13449e-32
Adig	-2.84294	0.00213798
Pltp	1.00354	4.88336e-10
Rnf182	2.30985	1.76052e-14
Ccdc9b	-2.28802	3.80129e-07
Ccdc96	2.7136	2.59721e-05
Scn4b	4.73348	1.00996e-27
Mosmo	1.18866	9.23531e-09
Tmem125	1.51949	0.00397006
Rfx4	3.43928	0.000237773
Pnma3	5.78616	0.00199839
Gpr85	4.91507	5.73043e-34
Dcaf12l1	1.36369	1.05988e-05
Lpar4	2.50671	5.31524e-20
Bhlha15	-3.98685	0.000117865
Nkx3-2	1.76572	8.69778e-07
Ccdc89	1.78857	0.000464605
Adamts3	2.30667	1.21269e-20
Tmem130	10.0378	3.58504e-49
Prss32	5.61203	0.000180996
Nog	1.28313	1.14682e-05
Ankdd1a	3.87545	0.00137865
Tmem220	1.16405	0.000299177
B3galnt1	1.60347	6.57768e-36
Kcng4	2.28186	0.0229053
Vsig8	-3.21453	6.98363e-05
Rtl3	2.25433	7.41938e-06
Ikbke	-1.41012	2.78681e-11
4933430I17Rik	1.71919	1.47747e-05
Tctex1d4	3.10565	2.4149e-05
Gpat2	-3.11711	0.0190673
Tlr9	-3.67618	3.68721e-23
Upk3b	5.15964	0.000337903
Hoxb13	-5.04852	3.606e-05
Emid1	2.39969	9.57931e-74
Tmem150c	1.74468	4.40201e-05
Wfdc15a	8.32095	7.31848e-13
Smim11	1.37738	4.85109e-11
B3gat2	7.49868	2.44632e-09
Klf13	-1.67557	1.25872e-20
Rgs14	-3.42071	2.90166e-20
Ppp1r36	1.0153	0.012633
Doc2a	3.3661	0.0425979
Gpr20	-3.00325	0.0221164
Tmem171	1.92357	0.0054489
Cpne8	-1.43449	5.08359e-10
Epha3	1.44964	4.5944e-06
Maneal	2.84666	5.60841e-08
Adarb2	-1.99589	0.0180207
Lnpk	1.50708	1.03994e-18
Zfp365	1.53711	0.000116883
Mfap4	1.74004	7.90631e-19
Pias3	1.60263	1.00418e-29
Espl1	-1.12998	3.15805e-11
Nrk	2.67766	3.66091e-08
Nr1d1	1.96422	4.12917e-12
Prkcb	-3.66954	3.61781e-44
Ghrl	3.0678	0.0266983
Bpi	3.01379	5.54575e-05
Prkg1	1.1694	3.61506e-07
Flnc	-2.15914	0.00212878
Cd8b1	-3.98486	0.0143015
Gpr141	-3.7004	1.76713e-11
Ly6h	5.00137	5.88902e-15
Usp2	1.0224	0.00491774
Arhgap20	3.33066	1.04945e-41
Fam161b	1.539	1.13553e-05
BC048403	-1.16569	1.55951e-05
Nlgn3	2.64338	5.5155e-07
Hhipl2	-3.75005	0.00788943
Hs6st3	5.61731	3.16822e-06
Kcnip1	6.95094	5.2312e-09
Tmem200a	2.42334	3.54334e-07
4930563E22Rik	1.45852	0.0362246
Amelx	4.32323	0.0158638
Chek2	-1.09179	5.62284e-08
Tll1	-1.39162	0.000691308
Gykl1	5.13638	0.0015408
Mepe	-3.44921	1.23276e-19
Alas2	-2.30416	3.39303e-06
Cers3	3.62942	2.11272e-09
Npr3	3.30897	2.2586e-38
Shisa6	3.41772	0.000876197
Dmp1	-1.76302	3.28591e-07
Cd8a	-4.02124	0.012713
Tceal5	1.66088	6.10198e-06
Sgip1	3.53038	8.50424e-14
Pfn2	2.27579	3.96826e-42
Gpsm1	1.75641	7.47792e-17
Dnah5	2.39326	3.1531e-12
Nepn	2.23768	0.0459265
Chrna4	2.3494	0.00262116
Tmem74	4.89698	5.21529e-11
Wnt11	2.19045	2.19569e-15
Smpd3	1.2397	6.40305e-08
Chdh	3.06813	1.01426e-26
Adam10	-1.24099	1.37043e-14
Mtnr1a	4.54964	0.0394066
Cadm4	5.21336	2.98999e-72
Tafa5	1.5041	5.14741e-06
Pcdh7	-1.02183	0.000369333
Kbtbd13	-1.26805	0.0395321
Lrtm2	2.33923	0.0301803
Cbln2	-2.07691	0.00150882
Gabra5	3.13207	0.00567364
Gja1	-1.03401	7.32903e-06
Iqgap2	-1.85021	2.76391e-10
Wdr86	-1.42757	3.68788e-06
Fat2	3.58067	4.50176e-12
Epha6	8.63551	2.64771e-14
Timd4	-4.80589	2.53076e-10
Ly9	-2.3475	1.98794e-09
Micu3	1.22109	1.32982e-06
Gpc3	2.77196	3.07532e-22
Rtl6	1.20093	8.28888e-09
Syp	3.80237	7.66022e-29
Tescl	3.37923	0.0480813
Per2	1.03088	0.000345875
Irs1	1.07381	7.53907e-06
Slitrk4	3.98151	8.72495e-30
S100a8	-4.95782	3.36198e-12
E130308A19Rik	-1.11747	1.50619e-05
Sertm1	6.43059	1.28759e-07
Plod2	1.53634	2.22001e-08
Fabp3	-2.34342	2.08537e-05
1700030J22Rik	1.4865	4.52212e-05
Chst13	-2.3644	1.43396e-07
Cmbl	-1.20105	0.00132809
Them6	-1.00177	0.00836914
Hemgn	-2.07225	0.00755587
Alox5ap	-3.37652	8.52026e-25
Elovl6	1.43397	1.4353e-07
Dpp6	4.93957	2.18618e-93
Oprl1	4.81354	2.34174e-12
Dmtf1	-1.17177	7.62682e-14
Sh3rf2	-4.20764	0.000187312
Adtrp	-4.45423	0.000971373
Ggt5	-3.03988	2.89671e-11
Grik1	7.49157	7.12909e-27
Ntng1	-1.34538	0.0355478
Gja5	-1.80381	0.00131794
Eno3	-1.12092	0.0068811
Slc52a3	-1.43468	0.0253813
Ccdc154	5.14965	0.00158225
Lct	-2.27509	7.69143e-05
Opcml	8.047	5.27933e-31
Fxyd7	4.54313	2.62707e-23
Negr1	1.31823	9.59997e-05
Ak8	4.40106	1.43622e-17
Myo5b	6.32471	2.17958e-77
Tnnt3	-1.84926	0.033169
Cpne6	3.30755	6.26122e-05
Osbpl1a	1.56266	2.51458e-16
Slc35f4	3.87777	0.0169201
Irx2	-3.31893	6.68163e-06
Ifnlr1	1.3567	9.17103e-06
Acyp2	1.21487	1.48614e-06
Brinp3	6.85616	1.89541e-12
Gapdhs	5.69186	3.89439e-05
Bbs5	1.22074	4.85581e-07
Hcst	-2.01397	2.99169e-05
Trim58	-2.24399	0.000402962
Actg2	-1.0549	0.00448116
Tspan32	-3.25287	1.3733e-10
Nfe2	-2.68047	2.36876e-11
Ppargc1b	-1.62221	2.15977e-11
Stard5	-1.7598	7.28095e-07
Mab21l1	2.2601	5.62857e-08
Ddn	-1.41059	0.0157533
Cenph	1.76188	9.98976e-17
Abcb10	-2.02354	5.54567e-12
Pstk	-1.13286	1.20888e-05
Parp10	-1.91533	6.17282e-11
Tubb2b	3.95208	3.07724e-52
Carmil3	1.78695	9.76185e-09
Esr2	2.88696	7.25079e-05
Ccn6	2.61755	1.44736e-13
4632433K11Rik	5.85871	0.000538648
Ttf2	-1.09145	1.1004e-10
Ptpro	-1.86474	1.45166e-09
Irx1	-2.53747	0.0355046
Hmbs	-1.19241	3.672e-05
Smarca1	1.65688	9.42275e-16
Atp10b	4.87382	0.0068177
Cfi	2.59469	0.0452324
Sgcg	1.6113	0.0101673
Asph	1.88289	1.84417e-19
Dynlrb2	3.10192	0.000795898
Gng8	-4.34201	0.0017848
Csgalnact1	1.70991	7.77052e-11
Slitrk6	-1.27588	0.000193562
Rxfp1	4.00453	0.0196927
Cryba1	5.02349	0.0129413
Ppp1r1b	1.14167	0.000159026
Casc4	1.01315	1.17574e-07
Il15ra	-1.11989	0.00259216
Gmfg	-2.6304	3.55758e-17
Grsf1	-1.24723	1.19794e-30
Hhip	1.65609	2.86181e-13
Slc35e3	1.96872	1.63875e-15
Sox11	1.13001	5.90829e-07
Fggy	-1.1462	0.00336465
Nrsn2	6.7361	2.45363e-07
Nme5	-4.43187	0.00744513
Aspg	-1.54001	0.011659
Nlrp3	-3.22277	7.70541e-17
Nap1l3	2.53272	3.38318e-18
Tnfrsf11b	2.08426	4.51673e-10
Mkx	1.51422	5.0257e-09
Gpr84	-3.21444	1.94371e-06
Phex	-2.22751	1.43195e-05
Fcer1g	-2.10259	1.75046e-17
Sirt7	-1.33746	6.94182e-11
Zfp551	1.17874	0.00196022
Dnah9	2.97057	1.95998e-05
Dbp	2.62984	8.89165e-22
Fes	-2.12455	7.4572e-24
Tmem26	-1.19074	0.00594325
4932411N23Rik	5.32235	0.0385913
Sfi1	-1.22875	3.25259e-08
Scnn1a	-2.00817	4.1614e-07
Ctnnd2	2.97462	1.67975e-14
Bpifb1	-3.8094	1.66689e-05
Tmeff2	4.01201	8.70663e-10
Slc39a8	-2.19665	2.43869e-15
Dzank1	2.04353	3.91141e-07
Chil1	-3.72337	8.102e-62
Scn8a	1.81897	0.00583961
Luzp2	5.11448	9.4817e-16
Sephs2	-1.06201	7.62295e-12
Gpx1	-1.81193	9.29796e-10
Ank1	-2.07304	0.00214018
Ifitm10	-1.66529	0.00554792
Abca14	4.43003	0.0464939
Chrna10	3.99999	0.00262482
Impad1	1.07499	1.67133e-08
Gpr171	-3.6227	0.000204834
Slc8a3	1.04561	7.26696e-05
Hrc	-1.7044	0.000274759
Klk8	2.31295	2.56848e-12
Stra6	2.42706	7.03923e-05
Card11	-4.32679	1.2543e-07
Map4k1	-2.21225	4.96606e-11
Cadm1	-1.45808	2.60236e-08
Tnfsf18	4.30277	0.0230722
Zfp810	-1.33482	1.70594e-08
Col5a2	-1.11271	6.28923e-09
Cntn2	10.4959	5.27104e-22
Gm10190	-5.0462	0.00137876
Alk	2.63243	0.00750743
Gpr55	-5.82942	1.15063e-06
Cdkl2	2.26247	1.22725e-16
Slc22a7	5.85051	7.74533e-06
Col4a4	2.73948	1.18969e-06
Ociad2	2.31089	2.56208e-21
Fry	1.27501	2.08738e-07
Nipal1	3.25373	9.3789e-16
Shisa3	5.99902	3.04809e-48
Capn6	2.0884	4.23276e-12
Myo1f	-2.13032	5.37681e-19
Pik3c2g	-3.72374	0.0136962
Hecw2	1.12889	8.5117e-10
Clec9a	-3.94516	0.0359908
Adgrf3	-5.07649	0.00101116
Actr3b	1.00776	0.00135603
Rab23	1.28661	1.71992e-11
Acrbp	-1.07481	0.00965819
Hdac7	-1.43948	8.14939e-09
Atp2b3	2.05063	0.0485518
Myl9	-1.61546	3.60289e-08
Vxn	6.36217	2.64808e-05
Htr1d	4.27084	1.33533e-14
Zfp945	-2.99482	0.0141112
Gramd4	-1.59942	5.54106e-21
Pde10a	1.40978	3.57942e-14
Kcnj12	1.76029	0.0386565
Cntn6	6.00488	4.36242e-16
Pnma2	6.63167	1.07553e-10
Tafa4	4.85048	0.0107213
Htra2	-1.44482	2.10372e-37
Dgkg	-1.21524	0.0179439
Slc44a5	-2.23239	0.0304507
Osbpl7	1.25449	3.76857e-15
Sema3g	-1.32436	8.21923e-06
Stk33	4.42117	5.32601e-05
Ypel4	-2.30718	2.51495e-06
Sema6c	2.48698	1.60944e-22
Pear1	-1.16042	5.88556e-08
Map9	1.80622	4.88122e-13
Ralgps1	-1.55578	1.85281e-06
Frem2	1.9327	1.24876e-11
Adamtsl2	-2.19926	6.57209e-05
Arsb	-1.56941	7.20808e-16
Cubn	-2.27053	2.02146e-07
Cntnap3	6.60195	1.16385e-06
Aopep	1.36942	8.83642e-25
Lrrtm2	5.91093	4.40476e-06
H2ac11	-4.6237	0.00383887
Akr1e1	-1.53074	1.35714e-05
Ctxn3	2.11046	0.00111249
Bin1	1.0514	2.65879e-07
Col11a1	2.36093	2.6466e-14
Plppr3	-1.3929	3.96395e-08
Ccdc153	3.59214	0.00535925
Rspo3	1.90498	1.10745e-19
9330159F19Rik	1.54065	0.00589846
Dlx3	-1.13024	5.06378e-05
Fam83g	-1.17198	0.00601594
Capn9	3.69689	1.80674e-06
Dock2	-3.04755	5.27131e-27
Peli1	1.07367	2.02923e-11
Grb10	1.87014	2.97704e-20
Filip1	-1.51391	2.81052e-05
Lman1l	-2.32207	0.0407613
Arhgap42	-1.12989	9.91535e-06
Gpr179	-2.69394	0.000845094
Ccnd1	1.95177	6.19211e-33
Arsj	1.95668	1.52242e-11
Abhd15	-1.03481	0.00283415
Plpp4	4.95525	6.08038e-05
Hs3st3b1	1.05166	0.00338216
Art5	-3.34509	0.000205981
Cldn3	-3.6502	0.0165337
Ctcfl	-3.91072	0.0271973
Rgma	1.25915	2.11576e-06
Mkrn3	-1.68931	0.0440068
Wscd2	1.50221	2.97924e-07
Gm20449	9.56647	0.0120961
Ren1	-4.55617	0.00773271
Slc34a2	6.41064	1.7163e-06
Il11	1.54633	0.043456
Trabd2b	1.40639	1.57762e-05
Tmem237	1.15162	4.85112e-12
Ccdc173	-1.1726	0.00548941
Crispld1	1.2198	0.000141308
Gm136	4.04073	0.0130324
Dhtkd1	2.38845	1.00054e-24
Atp2c2	-4.83061	0.000187779
Tmem263	1.3578	5.23307e-18
Smim15	1.13233	1.40058e-16
Oog1	7.21285	0.0274452
Susd2	2.0864	7.75412e-11
Mypn	-1.55641	5.62591e-05
Bves	2.6834	1.32184e-06
Pdss2	1.03809	1.8277e-07
Lsmem1	2.01047	0.000998744
Moxd1	2.94069	2.17024e-21
Habp2	-4.15463	0.0163904
Ptgdr	7.05549	3.63898e-10
Itprip	-1.47046	2.10458e-11
3425401B19Rik	-2.03046	0.0119308
Ncf4	-2.14229	1.77496e-09
Tmem28	5.43327	2.92211e-07
Spin4	1.63032	1.04612e-09
Med14	1.03129	1.75138e-07
Tuba1a	1.11313	8.16608e-11
Gm1604b	3.542	4.59934e-06
Dok6	2.12207	0.0139073
Arhgap26	-1.38665	4.10463e-09
1700066B19Rik	3.74922	2.11724e-05
Gal3st2c	7.62281	0.0492569
Ramp1	1.72791	8.33477e-27
Asxl3	2.76204	3.94804e-38
Rims1	4.23993	2.20749e-40
Cplane2	1.45659	0.0253839
Zpld2	4.59803	0.0157884
5730409E04Rik	2.51471	5.74654e-67
Sh3d21	-1.91382	1.54862e-12
Efcab7	1.472	1.08519e-11
Cyp2j12	6.18616	4.5179e-05
Cdkn2b	-1.22146	0.0214154
Rgs3	-1.31921	1.05534e-07
Palb2	1.49197	8.731e-13
Trim6	1.50154	0.00113726
Rhog	-1.13085	9.68213e-14
Runx1t1	1.09043	0.000923229
Il20rb	-1.43288	0.0332488
Cd37	-3.98664	1.14725e-50
Mcoln2	1.8604	5.04372e-10
Ggn	1.2426	0.0044701
Gramd2	1.30659	2.42463e-06
Tnfaip8l3	1.20571	0.0483133
H3c13	-4.24552	0.0150491
Kcnu1	-3.44278	0.00945389
Ttll9	2.2079	0.00807246
Ccl28	1.51144	0.0326526
Plxnc1	-2.93567	1.89762e-31
Slc4a11	1.94194	5.09943e-08
Chst14	1.12498	5.73489e-21
Ano3	2.67479	1.68765e-05
Fibin	1.12686	4.07934e-05
Lsamp	3.39248	2.11692e-20
Ttn	-2.898	0.00959771
Pde11a	-3.57026	2.48504e-12
Erich2	2.39961	0.000244909
Igf2bp2	1.23441	4.81794e-10
Samd5	2.00482	9.43757e-09
Slitrk1	5.93351	2.68013e-22
Mapt	1.17323	0.00051931
Tmem253	4.92222	0.00548941
Prrt3	5.64373	8.85836e-09
Prok2	-5.34139	2.32413e-05
Ripply1	4.38723	0.00643717
Npas3	2.06259	4.20531e-10
Drc1	2.15608	0.017764
Mcf2	2.88609	0.0471882
Gm8773	4.08846	4.93223e-05
Hspb7	-2.19579	4.26537e-07
Tcea3	1.21987	0.00043885
Gale	1.12511	5.19721e-07
Dph6	-1.04499	4.60887e-05
Nipal3	1.08338	1.16235e-13
Arrb2	-1.76384	2.58224e-18
Fgf11	2.41825	1.65862e-12
Ptpn5	5.19263	0.00235634
Oxct2a	-5.79427	1.68149e-05
Foxo6	1.1767	0.00946703
Gcg	4.96718	0.00539929
Cacnb4	2.11731	0.0240318
Acot11	1.64351	1.17358e-07
Ak4	1.06252	0.00062474
Icos	-3.61943	0.0184796
Crat	-1.11387	2.34128e-17
Lilr4b	-1.30216	0.000965284
Cetn4	-1.50459	0.0242851
Cntfr	2.11832	2.50433e-09
H4c1	-4.01598	0.0198361
H4c2	-4.54437	0.00906839
H4c8	-3.48827	0.0119228
Llgl2	3.11486	4.14731e-34
Ush1g	4.17328	0.0101083
Aoc3	-1.25985	6.82311e-05
Wnk4	1.07364	5.57644e-05
Thra	1.06342	2.67239e-16
Sgca	-2.01879	7.85308e-07
Tnfrsf18	5.17311	9.54108e-59
Car4	-3.06967	0.0337037
Trdv4	-5.31994	0.000195807
Traj23	-4.50144	0.019978
Actl10	-3.89952	0.0425113
Capns2	-2.37019	0.0352941
Sowaha	-2.24297	0.000186645
Fam43b	6.97166	2.49962e-29
Mos	-5.18999	0.000321758
Kitl	-2.1864	1.03501e-11
Kera	-1.54507	0.022902
Trpm2	-3.74242	6.91048e-20
Ctnna3	1.4974	0.0410599
Col13a1	-1.61946	5.31129e-13
Cdh23	1.75825	8.6845e-09
Enpp1	1.19273	4.05181e-09
Perm1	1.32323	0.00254854
Aadacl4fm5	3.76626	0.0267037
Fhad1	-2.71451	0.0227478
Grhl3	4.75167	1.57868e-14
Fgf3	4.05535	3.10432e-08
Tnni2	-1.92204	0.00925781
Cd151	1.10301	1.21832e-14
Adam8	-1.78163	4.63879e-13
Zmym1	-1.91933	3.58719e-17
Csf3r	-4.66796	1.65905e-46
Stpg2	5.3262	0.000988374
Mycl	1.01448	0.0322318
Sult1a1	-1.47949	9.33239e-07
Synpo2	-1.15368	0.0384829
Cd300lb	-3.58783	5.05673e-22
Cd300a	-1.57039	3.5858e-06
5330417C22Rik	3.17936	1.21053e-05
Galnt18	2.6574	1.91717e-38
Trim66	1.72942	0.00473146
Dab1	4.29008	3.89919e-18
Dnajc6	2.90462	7.32488e-42
Elavl2	4.09665	3.30552e-06
Kcnh4	-5.30298	0.000323126
Zkscan16	2.6465	1.60422e-05
Tsacc	-1.50833	0.0048543
Srcin1	3.48374	1.93175e-31
Prr15l	4.85515	0.0128122
Tmem154	-2.13377	1.64488e-09
Gabbr2	5.62499	2.44467e-15
Tmod1	-1.19926	0.0073877
Dgke	1.63033	8.35178e-17
Myh14	2.62784	5.87097e-17
Cd72	-1.92677	2.18978e-09
Fam219a	1.22781	1.0942e-09
Kif24	-1.04231	0.000691213
Rasl10b	-1.16209	0.0197151
Nfkbid	-1.70158	2.00285e-06
Klhl32	3.38448	2.73246e-05
Tmem145	6.03913	2.13845e-29
Pou2f2	-2.74792	1.61746e-10
Zfp296	-2.28035	0.0176136
Fbxo39	5.08972	0.000139183
Nlrp1b	-3.09821	0.0265398
Myt1	4.09345	0.000448734
Gm2004	8.42928	0.028405
Gm14440	8.55602	0.0254115
Cass4	-1.31618	0.0189127
Zfp217	-1.40318	4.55708e-21
Ifi47	-1.72609	0.000136455
Cpt1b	-1.24696	0.00553767
Slpi	-4.297	9.27383e-35
R3hdml	2.61009	9.51402e-16
Jph2	-2.8843	0.000545803
Ptprt	4.24782	6.64648e-15
Snhg11	10.9522	6.45396e-25
Atp6ap1l	4.89197	0.010794
Mrtfa	-1.20561	1.41502e-17
Mctp1	-1.6248	5.26976e-06
Vstm2a	2.60686	0.0303714
Rapgef5	-2.33882	8.95428e-20
a	-4.7787	0.00227923
Hck	-1.08388	1.17213e-08
Zfp345	8.39253	0.0289061
Clmn	1.8815	1.80936e-10
Sstr4	-4.08017	0.0297478
Flrt3	2.64567	1.35121e-53
Fgd3	-1.82749	7.59024e-16
Gdf15	1.45518	0.00358677
Plcb1	1.58436	1.39753e-16
Col14a1	2.90544	2.02776e-22
Marchf1	-3.3174	1.28363e-08
Tgm3	-3.49923	2.80693e-05
Fbln7	2.65535	1.11163e-15
Bcl2l11	-1.6138	1.37906e-07
Lrp2bp	-3.4838	0.000509526
H2bc12	-4.20585	0.0287483
Sstr1	-1.85545	0.00424932
Kpna7	4.60412	0.0318251
Lcmt2	-1.11276	0.0011343
Grid2ip	4.01062	3.80363e-06
Tmem184a	4.28433	1.78938e-15
Fam155a	1.5235	0.0316437
Ccdc73	5.05624	0.0197026
Efr3b	1.17144	6.76017e-09
Pcp4l1	2.98479	1.63845e-43
Rimbp2	8.36559	1.63778e-14
Zfp664	-1.00064	4.52097e-10
Arntl2	-3.17472	0.0428394
Tctn1	1.66053	8.7402e-21
Zfp385b	1.16082	1.71632e-05
Prkab1	1.62502	2.07655e-23
Col7a1	2.69284	4.8465e-33
Prkcd	-1.35537	1.60863e-17
Entpd1	-1.41556	1.06189e-09
Kcna6	1.97895	7.12757e-08
Bmx	-3.58699	3.50581e-11
Pank1	3.19429	3.9489e-34
Pdcd1lg2	-3.93562	0.0210598
Cdh7	7.80213	9.90261e-12
Lypd6	1.56604	0.0080283
Dcx	4.23418	0.0026502
Cxcl12	-3.09849	2.01543e-46
Zfand4	-1.26053	0.00019012
4930402F06Rik	4.81154	0.0247209
Cntrl	-1.07262	1.10329e-10
Cutal	-4.27623	0.00210076
Art3	2.0704	3.8869e-17
Cidec	-3.75817	0.0226081
Cxcl9	-3.87417	0.021687
Trpm8	5.36009	0.00124421
Impg1	-3.78245	0.018286
Cntn4	1.3918	0.000445236
Pcdh11x	3.36789	7.29261e-13
2010106E10Rik	-3.651	0.0011082
Nrxn2	1.34535	0.00024357
Rasgrp2	-2.45291	3.36369e-21
Mogat1	5.26432	6.9407e-09
Sac3d1	1.01238	1.68762e-11
Obsl1	1.02124	8.39674e-10
Aqp9	-2.83993	0.00033439
Mgll	-1.70633	1.90359e-12
Glb1l	1.27301	9.98907e-18
Arhgap25	-1.90892	2.31946e-13
Arhgef9	1.00327	0.000489807
M1ap	-1.67374	3.13078e-06
Cdk15	2.04583	0.00225608
Ptgds	7.37969	3.63909e-31
Rcn2	1.36896	3.99298e-10
Irak1	-1.47235	2.49112e-27
Cmss1	1.00851	1.08026e-08
Satb2	-1.56572	1.982e-07
Hoxa3	1.07421	5.59483e-07
Il1rn	-3.1411	2.80971e-26
Zfp275	1.40196	3.17826e-13
Zfp467	-1.39535	0.000116741
Cntnap2	1.76103	6.34558e-05
Tmem182	-5.62091	3.12528e-14
Thy1	2.00011	0.0012976
Grik4	2.92307	3.01261e-40
Hs6st2	1.59613	4.37837e-07
Adcy5	-1.24787	0.0114196
Celf2	-1.16202	0.00145567
Proser2	1.53472	1.52339e-12
Ucma	2.63076	1.59748e-05
Iqcg	1.53767	0.00554176
Kirrel3	2.04849	5.03908e-11
Ntm	3.25897	1.57462e-19
Ccdc146	-1.9003	0.0172751
Fam71f2	-3.45104	0.0198553
Grm8	2.69371	0.0367941
Syn1	2.82942	3.28389e-30
Steap2	1.63817	2.53414e-07
Met	1.65852	2.3451e-15
Foxp2	1.31132	3.20202e-07
Calcr	-1.33166	0.00896857
Suv39h1	-1.89524	2.80941e-16
Magix	-2.0627	0.0062146
Sting1	-1.17562	0.0028018
Renbp	-2.02767	8.35912e-19
Prr16	1.78802	1.10264e-23
Cdh13	-1.43199	0.000521678
Rnft2	1.41541	5.21571e-08
Creb3l3	-5.71715	8.77193e-17
4930455H04Rik	6.95055	0.000242323
Zfr2	1.23402	1.87636e-08
Grm4	-2.63617	9.75018e-13
Mab21l3	-4.18424	0.00437477
Sh2d7	6.85636	3.31074e-07
Rab4a	1.75802	6.05427e-25
P2ry10	-2.8289	0.00152921
Syt3	3.77724	1.4485e-43
E2f8	-1.23514	7.08142e-09
Hcrtr1	2.56751	0.0338265
Lrfn5	3.96658	0.0021621
Egfem1	-4.92897	2.23405e-05
AW551984	2.06522	0.00157877
Syk	-1.62775	1.45319e-10
Itih4	3.96881	1.05157e-06
Lmo4	1.60925	1.05579e-33
D930020B18Rik	2.66276	0.000478113
Gsto2	-3.02045	0.00673446
Kcnt2	1.33604	0.000620544
Mmp27	-5.70701	7.97778e-05
Fam167a	-1.62891	1.50515e-07
Reep1	1.14184	1.78064e-06
Ano1	-1.52414	2.29611e-26
Ido2	5.11641	0.000349956
Casz1	-1.17863	0.0471962
Sel1l2	4.54044	0.0102674
Golga7b	3.31445	3.52832e-07
Rfx6	7.69789	5.48881e-10
Dusp15	3.73023	6.27502e-26
Cfap74	-4.93934	0.000141923
Optc	2.03661	0.00948409
Rad51ap2	-4.75223	0.00746342
Slc4a3	2.33479	8.56291e-68
Dsp	2.10885	0.00424766
Fam241b	2.75222	3.12937e-07
Bmf	-1.02697	2.56799e-05
Gm14419	8.42928	0.028405
Tmem240	2.07134	0.00232971
Tlcd1	1.1504	6.67444e-19
Zdhhc2	1.34177	1.33752e-14
Hnrnpdl	1.23832	5.65555e-07
Phactr1	2.78491	8.57365e-18
Cdh8	2.21346	0.0231153
Tcp11	-4.17514	0.00185678
Clec5a	-1.52799	4.42126e-06
Vegfb	1.24958	2.31241e-23
Cd209g	-4.31235	0.00587317
Col11a2	1.64096	1.11637e-08
Dna2	-1.18446	2.51603e-05
Rgs17	4.21418	3.39868e-06
Fsd1l	1.08462	6.31752e-05
Col9a3	2.3045	3.99923e-06
Crispld2	2.46671	1.15397e-32
Kcne1l	-2.07767	0.0490211
Chst3	1.6827	6.04505e-08
Etnk2	2.95368	3.47698e-15
Lrrc4c	3.00871	0.000174369
BC067074	2.2176	0.000969043
Lce6a	5.62847	0.0064425
Usp35	1.7406	5.74634e-20
Plekhd1	3.13915	0.00464126
Tmcc2	-2.59623	5.9409e-12
Bicc1	-1.06484	4.81089e-16
Cnot6	-1.15811	3.03176e-22
Tmem63c	3.83148	0.00312904
Fam47e	4.15341	0.0323381
Paqr6	3.99559	1.4641e-17
Pms2	1.09057	3.65085e-08
Mpnd	-1.72479	3.78824e-44
1500009L16Rik	2.2585	5.026e-17
Osgin1	-4.58674	6.23642e-17
Sh3rf3	1.3964	8.88319e-11
Ndst3	1.31098	0.0302014
Gm1141	-3.72309	0.0120749
Zbtb10	1.69589	7.34789e-17
Gnb4	1.72487	1.44987e-17
Uggt2	1.72482	2.12654e-14
Fen1	-1.10962	2.19063e-07
Gfi1	-2.00741	2.9564e-06
Lypd1	2.8217	0.00251089
Lrrtm1	3.25123	4.25119e-05
Filip1l	-1.03906	1.78064e-06
Pappa2	1.55763	1.13008e-11
Col22a1	-1.51259	0.0246294
Cyb5a	1.06993	3.20597e-15
Cfap43	3.45723	6.896e-08
Rnf123	-1.01812	2.62753e-07
Wdr63	-3.09805	1.00877e-05
Tnik	1.47617	2.21705e-12
Nos1ap	1.59907	2.48852e-09
Ano2	4.21909	1.21721e-11
Slc14a1	-3.21533	0.000223134
Oprk1	4.47081	0.00773377
Hgd	3.88015	0.000312384
Sphkap	2.82656	5.14255e-13
Dipk1c	1.81691	0.00126553
Auts2	1.736	7.79326e-11
Lrrc9	4.26378	6.49336e-16
Apbb2	1.68966	3.0366e-22
Panx2	4.54866	5.16916e-51
Kcnip2	4.21846	2.61383e-11
Selp	-2.93728	1.24348e-15
Lmo3	6.38868	1.36367e-05
Pitpnm2	-2.04791	2.10121e-19
1110002E22Rik	-2.94509	0.0254109
Itih1	4.31831	0.0215495
Baalc	1.97609	8.42828e-07
Gm17349	-4.76105	8.5602e-05
Ccr9	-3.88954	0.00180506
Vmn2r63	5.33035	0.00327171
Slfn14	-2.19643	0.000311723
Ihh	1.65196	6.45654e-10
Ccdc141	-1.63066	0.0338416
Sla	-3.84766	3.01497e-38
Nol4	-2.89964	0.00241813
Panx1	1.55853	9.8097e-15
Ccr6	-4.47507	0.00418357
Spag17	5.94873	4.71361e-13
Cdh18	2.52564	6.5594e-23
Heatr4	3.55003	0.0340201
Tmem191c	-2.16073	0.000369491
Otogl	-3.56632	0.015625
Cfap100	2.63209	2.57473e-06
Acp5	-1.75804	2.78337e-09
Cyp27b1	1.989	0.00268689
Rtl9	1.47792	8.85145e-09
Sap25	-1.16961	2.23157e-05
Pcdh10	1.83038	1.20673e-07
Nell2	2.08271	3.99923e-06
Mb	-1.96824	0.038791
Gpr160	-1.56246	3.07555e-05
Mchr1	3.62999	0.0184489
Cdh10	3.80931	3.81312e-12
Tomm70a	1.49866	2.59001e-19
Nbeal2	-2.7784	2.07653e-26
Tmem255b	2.28008	2.37598e-07
S100a14	5.25923	1.92869e-13
Rab3c	4.92801	0.0467153
Acot7	-1.5513	3.75542e-15
Tbx22	4.77526	0.0393558
Fbxo6	1.01792	1.13031e-09
Ppfia4	1.16109	0.00210652
Nt5c2	1.19263	5.37026e-20
Pid1	1.26769	5.08359e-10
Ptprj	-1.48752	2.07159e-16
2300009A05Rik	-1.3234	1.93085e-08
Misp	2.74045	0.00704807
Erap1	-2.14665	1.79154e-26
Ms4a1	-4.59434	5.28447e-23
Fgfr3	1.38875	1.89567e-08
D630045J12Rik	2.03644	1.01577e-14
C2cd4d	2.21685	0.000116453
Pdzd7	1.98991	0.00550663
Txk	-4.19999	0.00303242
Fam169a	7.04227	1.43006e-61
Insc	-1.66118	2.79747e-07
Spats2l	1.35915	3.08539e-10
Kcnf1	2.21513	0.0124208
Shisa9	2.94528	0.00243525
Sftpa1	7.80412	3.45736e-10
Mapk10	6.61612	2.71411e-14
Evi2a	-1.19075	1.2728e-05
Insyn2a	5.00547	1.25346e-09
Pparg	-2.06599	1.31312e-07
Ccr2	-2.9579	1.04212e-14
Slc29a1	-1.25285	7.49573e-24
Ulk4	1.4047	2.37285e-07
Gng13	-3.93186	0.0199277
Zic4	2.80399	1.1236e-07
Hspa1b	1.3105	0.00145297
Msx3	3.66772	1.06383e-05
Pja2	1.43932	1.03932e-33
Rgs22	3.77703	4.38727e-08
Ttc6	1.91713	0.0360472
Uncx	1.86634	5.15768e-09
Rbm38	-1.84523	9.49722e-10
Baz1a	-1.35365	6.28441e-19
Lig3	-1.0121	1.46793e-15
Gprasp2	2.49691	9.40833e-17
Ndst4	3.16557	0.0335394
Grp	3.24502	0.000483597
Prox1	-1.57557	0.0218
H3c14	-1.12645	0.00867701
Zfp536	2.66614	0.000532034
Zeb2	-1.54419	8.70468e-11
Bnc2	2.24566	1.17638e-12
Ulbp1	-1.77387	4.36949e-05
Slc45a3	-1.85299	9.09565e-12
Nim1k	2.46632	1.51681e-13
D430019H16Rik	1.844	3.17583e-06
Tmem200c	4.15817	2.02433e-23
Topaz1	-5.42329	1.48714e-10
Ccer2	4.18534	0.0338265
Rasgrp1	-3.45196	2.02218e-20
Mlst8	1.06795	6.62577e-17
Gm7694	1.02306	8.00744e-09
Mgat4c	4.83758	1.60929e-06
Rad21l	7.0389	3.00448e-08
Fsbp	1.66033	2.18406e-07
Ankef1	-4.1668	0.000977325
Gm2115	2.93813	0.000302033
Nudt22	-1.11358	2.75437e-09
Foxf1	1.06332	0.000579906
Gm19426	-4.28702	0.00652088
Ano4	2.01956	0.0344261
Plce1	2.04439	5.60983e-39
Samd15	3.0146	2.81602e-06
Arl14	6.35073	9.91102e-06
Bin2	-2.77318	1.68893e-14
Btbd19	1.34626	5.23363e-14
Lrrc1	1.25231	2.34658e-10
C1rb	-4.11348	0.00919789
Unc13c	3.29667	4.74523e-05
Elf3	-1.8424	0.00412534
Fhl2	-1.23945	4.36529e-06
Cd22	-2.60481	2.53558e-09
Rgs6	1.21671	0.028223
Ncf2	-3.60594	3.07415e-32
Ano7	-4.30118	0.000709699
Chrm3	-2.50797	0.00148286
Slco5a1	1.46392	0.00435329
Ms4a4a	-2.69114	9.91961e-08
Pgr	3.17959	0.0319339
Rbp2	4.57016	2.97346e-05
Dph5	1.22511	1.72923e-10
Mturn	1.73569	6.18518e-07
Plin4	-2.15941	0.0137577
Nkain2	2.50703	0.0190009
Tmem131l	-1.67079	7.60977e-24
Pex5l	2.84097	2.64458e-07
Rgs7	3.27165	1.16104e-08
Nr5a2	-2.39618	0.00255868
Astn1	6.91927	8.14385e-14
Cacnb2	-1.05023	0.00357238
Agrp	-1.67758	0.0433615
Lamb3	1.86397	0.0106655
Syt14	4.72984	1.68028e-42
Crnn	7.13733	1.40528e-09
P2rx2	2.61463	0.00504307
Dclk1	1.4044	3.02648e-06
Gabra2	6.16061	0.00145091
Lhfpl3	9.27971	3.38354e-32
Igkj2	-6.8641	1.65216e-08
Ambn	-2.85169	5.35223e-05
Stap1	-1.13017	0.0122193
P2ry12	-2.43476	4.65907e-05
Rtp3	-4.78233	0.00110427
Pde5a	-2.09331	4.05415e-14
Eno4	2.90534	7.81777e-06
Nsun7	-1.4926	0.00123304
Sh3tc1	-2.13717	4.31035e-21
Gm5767	4.78716	0.00184275
Gm34653	4.53854	0.0291615
Specc1	-1.84637	5.22426e-19
Vwde	6.04185	4.00799e-07
Cntn3	1.81059	0.000964131
Tarm1	-2.94831	0.0359289
Pthlh	1.65002	2.58506e-06
Il5ra	-5.09459	0.000204389
Gpr162	2.36816	1.25825e-08
Skap2	-1.29642	1.92824e-18
Rarres2	2.37871	3.14326e-21
Rfc1	1.11314	2.3484e-12
Plin1	-3.58651	0.00082466
Nhsl1	-1.77285	2.95788e-14
Map6	1.09227	0.00960582
Ccdc194	-2.21257	1.08248e-06
Prss23	1.52998	4.34193e-11
Frmpd3	1.75226	9.63357e-05
Ryr3	-2.26839	1.88581e-06
Fam81b	4.14741	0.00806651
Gm17949	5.01087	0.00047146
Gm4553	-4.24203	0.018707
Ptpre	-1.55763	7.55295e-17
Kcnj11	-3.04533	0.00858621
Sorcs1	2.78612	3.75178e-05
Nucb1	1.24284	5.45002e-18
Cracr2a	-1.88917	1.99336e-09
Tmem269	-4.13189	0.0196074
Gm37797	6.45553	4.62789e-07
Mroh3	5.05169	0.00192763
Il18	-2.61473	7.96555e-10
Ackr2	-1.81703	0.00106719
Cx3cr1	-2.47308	1.92651e-18
Cxcr5	-5.87873	5.07795e-07
Acvr2b	1.25283	2.03009e-08
Parp16	1.01901	2.83815e-07
Kcns3	3.29591	7.76426e-16
Sbno2	-1.3784	2.61116e-21
Tjp3	-2.32529	0.000283801
Gstt2	3.17364	1.56221e-114
Nin	1.8987	5.61066e-19
Rps6ka5	1.74714	2.69567e-25
Mdga2	2.52722	2.54842e-05
Trim9	3.22605	6.27089e-08
Dok3	-1.08589	0.00028225
Treml1	-4.99235	3.13078e-06
Hmgcs1	1.29092	4.67948e-10
Nek10	2.99265	0.00343588
Cc2d2b	1.97424	0.00168937
Egr3	-1.0836	8.14278e-07
Gprin2	2.3766	4.13083e-06
Eppk1	2.03734	0.00052826
Cdh12	4.24406	1.25525e-05
Olfm4	-5.9187	3.00231e-16
St3gal1	-1.05668	1.59141e-12
Maff	-1.01911	0.00184567
Hspbap1	1.67132	1.66298e-12
Atm	-1.07644	4.55485e-09
Gpr108	-1.05887	1.36603e-10
Twsg1	1.21766	2.4105e-08
Lrrc73	1.98096	1.08711e-07
Mapk13	-2.60676	3.13896e-13
Cdkl4	-1.46933	0.0396727
Armc4	3.0876	0.0015494
Sbpl	4.99527	0.0123715
Tmem217	3.75126	0.0484323
Papss2	1.64046	5.57926e-09
Gcnt1	1.14913	2.9754e-10
Cyp4f39	8.39471	1.67362e-17
Ndst1	-1.30473	1.2325e-22
Ankfn1	5.70551	1.09001e-31
Ccm2l	-1.36035	1.54923e-05
Lsmem2	-2.21406	0.00469995
6330403K07Rik	2.8186	1.57138e-24
Ankub1	3.10332	0.0446873
Apof	-7.38015	1.34141e-09
Klc1	2.22201	1.29723e-72
Nav3	-1.46189	2.60371e-06
Klf1	-2.45635	0.00369662
Plaat5	4.26673	0.00940263
Trp73	5.03468	0.000261038
C9	7.48224	9.37169e-10
Lmx1b	4.06088	0.0125469
Zdbf2	1.8337	4.05664e-09

## Sheet: Supplementary Data 2
All genes that are significantly differentially expressed between jerboa and mouse TV6 and between jerboa and mouse TV1
gene_name	log2FoldChange_CD6	padj_CD6	log2FoldChange_CD1	padj_CD1		Key
Cdc45	-1.43059	3.21131e-19	-1.35882	2.7308e-11		gene_name	Gene symbols
Scmh1	0.521076	3.23341e-05	-0.771934	4.46184e-09		log2FoldChange_CD6	L2FC values from interspecies comparison of jerboa TV6 vs. mouse TV6 differential expression analysis; positive values indicate higher expression in jerboa TV6
Tbx2	-1.72051	3.26379e-16	-0.771135	0.00116728		log2FoldChange_CD1	L2FC values from interspecies comparison of jerboa TV1 vs. mouse TV1 differential expression analysis; positive values indicate higher expression in jerboa TV1
Wnt3	5.03954	0.00120046	5.25986	0.00516291		CD6	Synonym for TV6
Fer	-1.25021	3.21658e-14	-0.926413	4.02469e-05		CD1	Synonym for TV1
Actr2	0.47861	0.000161763	0.536747	0.000166965
Pih1d2	1.97388	1.13349e-08	1.47411	0.000888755
Ccl12	-4.75719	0.0015296	-4.14471	0.0252673
Gmpr	1.23922	1.31379e-14	1.04171	0.00650755
Pemt	1.35147	1.03827e-08	1.45915	3.19622e-05
Cdh1	1.52747	0.0426813	-2.8107	2.53967e-07
Alox12	-2.6367	5.9803e-17	-0.644157	0.032948
Ccl11	-3.56443	0.00626844	-2.4643	0.040586
Rtca	1.08135	2.0252e-12	0.420993	0.00272589
Rem1	1.52958	2.19118e-06	1.71857	0.00116104
Trappc10	-0.848876	1.43061e-15	-1.01941	9.77023e-16
Mkrn2	2.0645	5.11322e-68	1.62278	1.89067e-39
Plin2	-1.01695	5.14188e-12	-0.25237	0.00555967
Pdgfra	-2.03109	8.61725e-15	-0.746801	0.00121902
Pdgfb	-1.98559	6.32464e-27	-0.935255	0.000144447
Acvrl1	-1.3369	5.48358e-09	-1.18806	8.70421e-08
Ovgp1	-5.07532	4.28458e-14	-4.72	2.38398e-10
C1d	0.834942	5.32185e-08	1.13838	1.34574e-11
Gm2a	0.453852	0.0329665	1.47183	1.78202e-22
Clcn4	-2.91132	6.30466e-66	-3.81135	1.74906e-78
Hk2	0.936501	0.00161923	-0.950208	3.84188e-05
Cd52	-4.15366	9.2382e-23	0.961548	0.00202528
Rpl13	0.33669	0.00465081	0.303514	0.0285064
Chmp1a	-0.749965	8.07523e-06	-0.83756	1.46133e-05
Polr3d	0.335929	0.0296828	-0.601525	0.0185862
Mmp11	0.822696	0.0158398	1.7235	9.11722e-14
Vpreb3	-3.82268	2.03033e-14	0.692755	0.0247582
Hip1r	1.17169	5.37476e-07	-0.451949	0.035475
Nsun5	0.683159	4.82345e-05	0.814424	7.11008e-06
Top1mt	-6.59857	1.89244e-10	-8.12814	3.66308e-13
Oxa1l	0.739512	3.41209e-15	1.05156	7.74525e-19
Aox1	-0.910903	0.0274397	-1.85107	0.00926813
Icam4	-3.84027	9.65651e-10	-1.95901	5.59339e-18
Ilf2	0.84808	1.07062e-17	0.657912	2.11969e-05
S100a4	0.88089	0.000222036	1.99371	3.09082e-06
Icam2	-2.12156	5.33392e-12	-2.01961	3.66308e-12
Ern1	-1.08101	3.40928e-12	-0.929857	0.000140277
Rmnd5b	1.11694	7.9638e-10	1.70045	8.01977e-29
Zfp276	-1.64755	1.23722e-10	-0.871453	2.09845e-06
Grk4	-2.52418	2.09123e-07	-2.24491	6.39692e-05
Slc46a1	-1.11381	7.29669e-09	-1.24219	3.76755e-05
Pcbp3	-3.68136	7.10881e-29	-3.63518	3.95312e-13
Cfp	-4.38041	1.60942e-52	-1.02176	0.000298995
Ankrd39	2.30139	3.28598e-29	2.87759	3.4984e-50
Mxd1	-1.88418	2.21899e-13	-2.28957	5.01517e-23
Anxa4	-0.435039	8.58621e-06	-0.264972	0.0346669
Ocrl	-0.508827	0.000164131	-0.414297	0.0361022
Agpat3	1.08717	1.01639e-17	2.09088	2.02892e-64
Ckb	-0.795228	0.000878205	0.93695	6.65044e-09
Itgb7	-2.15479	3.72074e-11	-1.00807	2.37569e-05
Rrp15	1.18545	3.08486e-17	0.864083	2.33697e-11
Apbb3	1.02106	7.98695e-07	1.14501	1.69046e-08
Kpnb1	-0.442829	5.71173e-05	-0.562928	0.00034026
Npepps	-0.586097	1.84833e-05	-1.0366	2.7425e-19
Cyp51	1.44195	7.33633e-15	0.863367	1.16554e-05
Afg3l1	0.922064	2.68798e-14	0.956707	8.52196e-13
Sost	-4.41502	1.03873e-17	-1.39493	0.00126284
Vwa5a	-3.13278	2.00185e-57	-1.48549	2.77936e-10
Itfg2	0.648948	1.36811e-06	0.578672	0.000519448
Jup	-1.13312	2.15622e-14	-0.94608	7.86926e-07
Fkbp10	-0.347258	0.043852	-1.11284	3.54414e-10
Klhl10	-5.59024	6.13853e-05	-4.29113	0.0227988
Nom1	0.663185	9.83529e-07	0.877941	2.40007e-06
Fxr1	0.543043	6.65086e-06	0.308648	0.00316322
Ifrd1	1.05149	6.94424e-14	1.13576	1.64312e-16
Stk38l	1.15498	4.55485e-09	0.551029	0.00893354
Hoxc13	0.507711	0.0238967	-4.04248	0.00528664
Gstt3	-2.53818	4.59528e-05	-6.58312	3.23588e-08
Ddx18	-0.294152	0.00329968	-0.394725	0.0323314
Eef1e1	2.02656	1.70676e-33	2.14765	1.76111e-24
Akt1	0.446167	5.06954e-06	0.324474	1.92376e-08
Naglu	-2.34446	1.56276e-35	-1.03827	1.63675e-08
Pabpc1	-0.463764	1.28707e-05	-0.377093	0.0131991
Folh1	8.60142	4.68165e-44	4.22678	1.74935e-06
Chordc1	1.33099	7.40317e-11	1.0386	1.17894e-16
Pwp1	0.583152	4.36862e-09	0.599433	0.00126117
Aif1l	4.44793	1.86011e-156	2.04324	3.67592e-05
Ltbp1	0.847655	2.91868e-07	1.60154	2.64539e-27
Trmt1	0.325072	0.00987045	0.648774	4.1925e-05
Spa17	2.94163	8.1307e-21	5.00861	5.16353e-74
Emd	1.17948	5.71664e-27	0.789656	2.5311e-08
Map3k3	-1.0095	1.12958e-30	-0.266155	0.0202371
Taco1	-0.97933	1.13755e-05	-0.979623	3.10711e-07
Npas1	8.23865	1.23774e-13	6.27817	4.22631e-06
Ap4e1	0.569531	6.03215e-05	0.400311	0.0222776
Pdzd4	-3.01918	7.13511e-24	-2.8884	5.41055e-15
Abcd1	-1.26437	1.22888e-08	-1.0484	3.77717e-09
Ssr4	1.73331	7.02572e-49	1.17141	1.86427e-17
Kmt2a	-0.888532	9.83139e-06	-0.953549	0.000374631
Ift46	1.90957	1.30028e-73	1.74927	9.69302e-27
Cd3g	-3.13211	0.000142673	2.14411	9.5779e-06
Trappc6a	-7.37554	1.08097e-21	-7.48995	9.18698e-22
Unc119	-1.14164	1.87485e-10	-0.762047	0.00711479
Rab34	1.07331	2.71984e-16	0.770337	7.92626e-10
Sdf2	0.695574	1.07913e-07	0.352292	0.0115775
Sf3a1	0.83692	1.14354e-15	0.846121	1.7277e-09
Napsa	-10.4207	1.00768e-21	-11.3161	1.62991e-26
Vrk3	-1.32671	8.38461e-14	-1.95291	1.73593e-40
Smg9	-1.15292	1.78086e-09	-1.23496	6.32946e-09
Plaur	-1.13265	7.09653e-05	-0.713179	0.00147666
Kdm7a	-0.949338	1.68085e-05	-2.556	1.79644e-19
Def6	-0.830372	2.07681e-05	0.581566	0.000983136
Angptl4	-1.68043	3.2282e-09	-0.754611	6.2731e-05
Cd320	2.38661	1.63727e-44	2.91079	5.81949e-41
Rec8	2.36434	3.65399e-05	3.49662	7.64543e-16
Gmpr2	0.823041	2.13894e-09	1.56927	3.3784e-45
Dhrs1	-0.476004	8.85709e-06	0.504068	0.0217014
Tmem161a	-1.24366	1.24057e-15	-0.977229	4.48565e-08
Ranbp3	-0.355196	0.00013774	-0.364281	0.0030325
Ndufa11	0.78815	0.000152221	0.805756	5.08923e-06
Nr2f6	-1.31042	3.37252e-28	-1.02266	2.1904e-08
Hltf	0.967094	1.83125e-10	2.84227	3.901e-110
Snrpd1	0.929258	3.20718e-10	0.853873	4.27129e-10
Slc9a3r2	-0.606364	1.42334e-05	0.920366	3.40594e-05
Uck1	0.395841	0.000749804	0.351747	0.0259329
Scin	3.48984	6.87855e-35	2.21728	0.000914612
Mien1	0.983238	6.12038e-08	1.41946	9.69596e-16
Pon1	3.27212	0.000675134	3.81913	0.000297083
Axl	-0.565069	0.00870212	-0.566096	0.000873516
Tgfb1	-1.32	6.04784e-35	-1.02233	1.11003e-10
Ccdc97	-1.21085	1.53859e-17	-1.24692	1.16914e-23
Akap8	-0.508465	8.30902e-07	-0.370389	0.00308102
Pdcd2l	-0.603058	0.0238586	-0.651482	0.00145859
Gtf2f1	-0.301353	0.0195455	-0.678054	2.99063e-08
Clpp	0.712611	1.47021e-06	1.12165	7.92639e-15
Alkbh7	0.679983	0.00058044	0.649083	0.0012617
Prkd1	-0.811862	2.91196e-05	-1.36233	0.000102951
Fkbp7	1.29515	8.66836e-34	0.738747	0.000244512
Ykt6	1.01925	2.11189e-17	0.936086	1.702e-25
Baz1b	-0.684724	1.13059e-06	-0.78709	6.76031e-12
Pex6	-1.53481	8.31611e-15	-1.1092	6.03374e-07
Mrpl2	-0.94203	1.25825e-08	-1.06114	1.7031e-09
Gnmt	1.93043	1.04286e-06	3.0788	2.31824e-12
Abcc6	1.68531	0.014103	2.83166	5.40227e-08
Kdelr1	0.525161	3.64354e-05	0.442396	7.60248e-07
Sfrp4	-2.0088	4.22046e-12	-0.762382	0.0376678
Flii	-0.467042	3.34999e-05	-0.316444	0.000300005
Top3a	0.506599	0.0010714	0.568335	0.000684769
Adprh	-3.58937	2.19568e-66	-2.1909	5.39075e-25
Pla1a	1.53676	3.62367e-13	5.11391	3.72613e-81
Arrdc2	-2.82984	1.08366e-22	-3.9603	7.78881e-62
Tbxas1	-2.2682	6.45012e-13	-0.990899	0.00199757
Ap2a2	-0.386981	0.00273888	0.637558	0.000846614
Pnkp	-0.817886	0.000173334	-0.456165	0.0351104
Rab8a	0.653239	4.35014e-07	0.962369	5.74674e-15
Fam32a	1.83401	1.59006e-36	1.39651	2.40659e-51
Foxj2	0.568023	2.8968e-05	1.06583	3.16863e-08
Sh3gl1	-0.557372	0.000255367	-0.418324	0.00111356
Ebi3	-5.53578	4.03405e-23	-4.82965	2.05398e-29
Ranbp2	-0.836624	7.98681e-08	-1.04414	9.73887e-10
Abcf3	-0.8965	1.26227e-13	-0.449717	0.0035845
Eif2b5	-0.805717	3.66426e-12	-0.541867	3.71672e-08
Btbd2	1.03078	8.21636e-15	1.29546	1.65846e-16
Abhd17a	0.611395	1.1003e-05	0.540168	0.000951358
Mob3a	-1.22882	1.24294e-15	-0.401225	0.0167974
Fkbp11	0.407167	0.000856664	0.530338	0.0308992
Myo1g	-3.41648	8.67073e-39	-0.739701	0.000212374
Ogdh	-1.22577	1.01501e-35	-0.399492	0.00292538
Grik5	1.31095	2.89894e-13	-1.8297	1.96447e-05
Rps11	0.831841	2.89963e-13	0.659419	9.49146e-07
Med29	1.56495	8.23223e-21	2.17561	2.01321e-32
Phyhip	-4.26506	1.01579e-07	-8.36525	3.54974e-25
Gars	-0.256822	0.0199932	-0.525056	1.79078e-10
Prodh	-3.79661	1.12413e-15	-4.79028	5.25957e-25
Ess2	0.585972	4.89605e-06	0.50132	5.58776e-05
Ier3	2.00273	5.02475e-23	1.08939	0.00253288
Ercc1	1.41381	5.427e-16	1.51692	2.92545e-16
Rnf215	-0.585905	7.95957e-06	-0.794428	2.39837e-05
Aak1	1.42355	1.26443e-34	0.78453	0.00547683
Abcb4	-2.57248	2.61722e-13	-0.500925	0.0087787
Crot	-1.3688	6.95443e-19	-1.06131	2.85598e-07
Calb2	6.52477	2.56429e-07	3.35154	0.00524616
Man1a	0.540433	7.78417e-05	-0.484751	0.00178373
Itpkc	-0.395119	0.0437277	-0.573759	0.0229936
Gcdh	-0.784994	1.63151e-06	-1.73653	3.29716e-29
Dnase2a	1.74231	1.21546e-24	0.356485	0.0186271
Rad23a	1.07286	1.57738e-14	0.426747	0.022213
Nqo1	1.34173	3.13667e-06	-0.748193	0.0191908
Efnb3	-1.1541	0.00295023	-1.61414	8.26191e-05
Fam162a	2.27057	7.55213e-23	0.667517	0.000346493
Ssbp2	0.973913	1.78397e-07	0.791401	4.38583e-11
Fancl	1.50063	8.91041e-22	0.557384	0.000889578
Cdip1	1.7818	5.47858e-21	1.7789	9.85639e-32
Col5a3	-0.914462	0.0127908	-1.18629	0.0024528
Dnmt1	-1.09036	1.88016e-22	-0.841941	8.62244e-08
Adh1	-4.57945	1.62424e-16	-2.41265	3.29971e-05
G6pdx	-1.88219	1.31587e-33	-1.04183	7.7168e-08
Wars2	2.63685	3.03483e-77	3.40858	3.68824e-95
Emg1	-1.07463	5.99943e-12	-1.21284	1.37817e-10
Lpcat3	-0.389042	0.00237876	-0.400133	0.0244907
Grcc10	1.05763	1.60015e-11	1.87006	5.73555e-26
Atp6v1f	0.468073	0.0153712	1.0522	6.03408e-16
Sin3b	-1.22075	2.14218e-33	-0.844791	6.22184e-15
Tmed4	-10.5394	1.56261e-23	-10.3928	1.83996e-22
Clec11a	1.62996	7.48961e-14	1.82821	4.61948e-19
Pex11g	1.7103	1.70051e-13	1.67206	1.42841e-07
Mospd2	-0.8087	0.00935884	-0.608803	0.032889
Wwox	1.40343	8.19638e-19	0.930458	2.79113e-06
Aqp1	-2.13238	6.23976e-15	-0.469252	0.0260753
Cnn2	-2.0299	1.36487e-17	-1.20779	1.04255e-13
Cd244a	-1.40644	0.00136674	1.79583	6.25609e-13
Traf6	0.809325	3.04941e-15	1.56491	6.17232e-26
Plod3	0.651755	3.04729e-06	-0.351721	0.0379027
Brpf3	-1.13056	1.75711e-13	-0.616894	0.000304259
Rrnad1	0.864817	3.78421e-05	1.02361	2.84093e-05
Hdgf	0.243325	0.0124171	1.52137	2.44098e-18
Crabp2	4.08033	6.56998e-27	3.63692	2.49107e-19
Tmem242	-1.80824	2.02409e-28	-1.08148	5.82353e-14
Thop1	0.364306	0.0188762	0.990493	7.33793e-06
Map2k1	0.532942	9.9588e-06	0.631994	3.07553e-06
Dtx2	-1.16507	3.26132e-16	-0.849862	5.2453e-05
Sgsh	1.22723	4.50998e-14	0.756371	0.000120659
Cd44	-1.13625	6.87851e-05	1.77462	4.55198e-63
4930550C14Rik	-4.59846	1.81286e-05	-6.01484	4.96132e-06
Klf5	1.08392	9.89136e-05	1.70752	8.15026e-09
Corin	-3.98101	1.85916e-07	-3.35064	0.00273863
Zfp287	1.88429	3.96668e-13	1.52835	1.20714e-05
Zfp112	-4.98335	1.47747e-13	-6.6563	3.82777e-09
Letm1	0.820087	2.61712e-10	0.772784	7.91664e-11
Slc1a6	-4.84537	0.00128271	-5.91603	0.00027129
Msh6	0.521818	5.09258e-05	0.358778	0.0399469
Stx1a	-2.97164	3.43316e-09	-4.47477	7.18184e-09
Nid1	-0.845147	4.99094e-07	-0.43771	0.0339142
Rfx1	-0.726175	1.26946e-05	-1.03196	6.81892e-07
Il27ra	-1.72734	0.0113477	1.12789	0.000125547
Dnajb1	0.673309	2.05712e-10	-0.33035	0.00285868
Ndufs3	-0.356339	0.00106731	0.676294	2.02942e-05
Fcer2a	-6.68656	2.48951e-08	-5.19185	0.00227304
Atp4a	4.19457	3.11916e-11	3.9496	6.53675e-37
Ube2m	0.255787	0.0336726	0.382603	0.00218457
Ctr9	0.965213	8.52204e-09	0.515271	8.02496e-10
Mrvi1	-3.80113	4.81643e-31	-2.36054	2.09773e-12
Kit	-3.3109	1.10762e-49	-0.842847	5.77484e-07
Tomm40l	1.92042	7.43618e-33	1.9592	1.65818e-22
Cs	-0.363354	0.00167127	0.349281	0.00719193
Bcas2	1.42808	1.04966e-42	1.41269	3.28308e-18
Tfap4	0.928171	4.78578e-06	0.842183	6.20274e-06
Vav1	-3.32816	8.77644e-40	-0.897279	2.27793e-08
Mmp12	7.68978	5.51569e-61	5.41788	9.3381e-15
Sqor	-1.90321	1.05162e-21	-1.23012	1.02444e-11
Bloc1s6	0.551982	0.00235516	0.561685	1.46764e-05
Tnfsf14	-3.84196	6.56196e-10	-0.783061	0.0213133
Trh	9.70626	3.94025e-18	9.07091	2.99807e-14
Pex1	0.597167	0.0127204	2.95569	3.30026e-84
Ctns	-0.645824	6.39919e-06	-0.394403	0.0474323
Shpk	2.02341	4.23455e-20	1.62765	1.55625e-13
Tuft1	1.18396	0.00136868	-1.85615	0.00364781
Dnase1	6.04645	4.66438e-05	5.05287	0.00187819
Trap1	-0.815245	6.72512e-12	-1.03297	2.59284e-14
Snf8	0.849771	9.22861e-11	1.28945	6.45161e-16
Tbcb	0.737279	4.24546e-09	0.712736	3.71745e-06
Inpp5k	-0.825116	6.75952e-11	0.509929	5.23531e-09
Crkl	1.06313	5.53553e-14	0.493472	0.000160744
Lrwd1	-0.53276	0.000787044	-0.688564	0.000603127
Prss16	1.51093	0.0361932	1.15917	0.0102649
Fam131c	2.01753	2.26929e-05	1.9634	0.0107639
Epor	-2.84207	5.04286e-08	-0.581667	3.68844e-06
Ccdc159	-2.96755	1.28454e-05	1.4176	0.000298507
Tep1	-3.29113	6.31811e-92	-1.20244	5.42628e-09
Ttc5	-0.539078	8.47939e-05	-0.779222	1.05585e-06
Aamp	-0.395977	0.000195844	-0.399005	4.20555e-05
Tmem147	0.630137	4.77371e-07	0.545531	0.00265386
Cdc20	-0.682687	2.26214e-05	-0.873979	2.33474e-05
Srm	-0.511695	0.00722262	-1.34586	7.6102e-17
Actn3	-2.44292	0.011264	-3.10849	0.0136411
Zdhhc24	-1.36588	1.34845e-08	-2.01097	2.9295e-18
Pdk1	2.06978	3.07946e-24	0.774689	0.000384707
Prtn3	-4.24657	2.2771e-05	-2.61012	5.86539e-25
Atp7b	1.17558	0.000170785	1.50858	9.74656e-12
Slc4a1	-3.08361	0.000318447	-0.834147	0.000113243
Aprt	1.42463	2.03816e-30	0.644586	1.38756e-05
Ncr1	-2.60409	0.0362349	-2.74584	0.0184933
Abhd1	-4.95948	6.23675e-22	-4.65598	5.90621e-19
P4htm	-1.40307	7.14263e-07	-2.21835	0.000417245
Usp19	-0.481568	1.3639e-05	-0.427988	1.03709e-05
Cdk4	0.637207	6.16049e-08	1.0492	3.76892e-12
B4galnt1	-3.68341	2.47176e-32	1.30763	9.40863e-21
Mettl1	-1.0222	7.94553e-12	-1.0245	4.35835e-07
Sod2	1.09054	8.25534e-17	1.73408	6.60697e-43
Ctnnb1	-0.316201	5.15189e-05	-0.610596	1.82981e-09
Acly	-0.761282	6.43554e-08	-0.973903	2.01182e-22
Eif1b	-1.06876	3.95328e-08	-1.17289	2.23513e-14
Klk4	5.63417	4.08004e-16	6.66108	0.000227252
Chrd	-1.07892	2.24058e-08	-1.98487	9.88181e-09
Psmd2	-0.272509	0.0369429	-0.695598	1.12027e-06
Ap2m1	1.0037	9.25591e-50	1.32694	2.02067e-26
Abhd16a	-0.669279	7.32267e-09	-0.790398	1.09153e-09
Clic1	-0.365735	0.00827577	-0.378739	0.00847912
Mrpl49	0.903005	1.1328e-10	0.604804	1.27878e-05
Gatad1	-0.567775	5.71971e-06	-0.271661	0.0464845
Tinf2	0.833148	1.3892e-07	0.899006	4.80724e-08
Gtpbp3	0.621682	4.51019e-06	0.628989	8.22948e-05
Tgfbr1	-1.57769	1.5355e-22	-0.491421	0.0383222
Gabrb2	-7.26461	8.77879e-11	-5.4601	2.51271e-05
Rhoa	0.812426	5.96806e-19	0.872486	2.27906e-14
Rbm28	0.461194	0.00555062	0.843347	8.23832e-09
Hmgcll1	-5.43458	4.72607e-14	-5.29392	1.90874e-09
Mid1ip1	-0.59831	0.00104861	-0.335761	0.00576707
Cers4	1.59142	1.62598e-09	-1.54975	0.0032599
Phax	1.01741	2.2706e-12	0.971492	4.25528e-12
Relt	-0.931889	7.11987e-06	0.506918	0.00740362
Snrpb2	1.4005	4.00823e-30	1.39813	5.32685e-34
Prpf31	1.26896	2.6522e-41	1.1338	2.40372e-14
Herpud2	1.20977	4.59525e-23	0.7077	4.1443e-11
Rdh13	-0.882507	4.24152e-07	-0.729715	0.0261003
Nutf2	1.22005	8.42372e-16	0.966382	5.13125e-05
Mgst1	-1.47453	1.39507e-05	0.746933	0.00062236
Rab25	2.97599	0.00241985	2.27902	0.0240797
Rps18	1.07953	3.29901e-15	1.06545	7.26985e-19
Zfp955a	-4.8485	2.04604e-05	-5.29232	9.89962e-06
Coro1b	-0.809854	1.48994e-08	-0.385717	0.00364229
Man1a2	0.777682	2.22496e-11	1.51503	9.5418e-15
Acyp1	1.21896	7.62263e-06	0.790485	1.60521e-05
Cldn13	-4.37926	0.000446622	-7.98365	3.64264e-13
Sptbn2	-1.35241	0.00293622	-3.67284	1.5146e-05
Rala	1.36441	2.42018e-13	1.45353	5.72897e-13
Dynll1	2.09977	2.40586e-150	2.10675	2.58413e-56
Ap1b1	-0.58533	7.97759e-08	-0.458409	0.000440753
Trpm5	-5.29394	4.32516e-10	-2.89137	0.00260119
Zfp212	0.665566	2.74962e-06	0.540617	0.000148296
Repin1	1.49909	4.43097e-36	1.35623	2.08524e-32
Slc16a12	1.37881	0.0347405	1.33874	0.000231933
Kcnq1	1.6187	6.73999e-06	1.38187	6.1193e-06
Srp14	1.89593	8.06024e-75	2.23011	6.95121e-76
Cdk9	-0.683804	1.32673e-10	-0.532971	0.000134592
Eng	-1.19571	9.7058e-13	0.453573	0.00539799
Tor2a	-2.31902	1.87541e-42	-1.79165	2.11302e-21
Syngr1	3.46649	2.6324e-48	2.65695	5.82733e-12
Tex15	0.793723	0.0407199	1.38268	1.99067e-05
Ppp2cb	0.410015	0.000751982	0.476468	5.08221e-05
G0s2	-4.33694	9.48356e-39	-2.80358	1.10577e-08
Oit3	-6.25155	1.08724e-18	-3.60485	8.61376e-09
Cox4i2	3.19272	6.64154e-33	2.13678	1.51124e-06
Snap47	-2.15096	1.78363e-28	-1.34857	2.45651e-05
Kdsr	2.30262	1.10189e-35	1.80481	3.25208e-27
Hyal1	0.431844	0.00573631	-0.652047	0.0189377
Tmem223	-1.47417	3.70648e-17	-1.21594	1.20278e-07
Tmem179b	-1.63181	5.42353e-24	-1.28014	8.07278e-16
Slc47a1	-2.87879	0.00844327	-3.85129	0.016907
Wdr77	1.11135	1.74513e-21	0.254445	0.0408973
Tnfrsf13b	-8.73286	9.29374e-16	-6.42143	3.4552e-26
AI597479	0.817479	0.000518478	0.841457	0.000106327
Tmem86a	-2.39289	5.1512e-46	-0.858795	1.06501e-07
Nedd8	1.05037	6.57386e-17	0.613671	3.77552e-08
Mrpl52	0.298807	0.015787	0.629339	7.31979e-09
Gm266	3.60181	1.31213e-146	2.9397	2.746e-41
Fads1	0.680675	2.33467e-05	0.773686	4.72473e-07
Phlda2	2.74687	1.06863e-13	6.51376	2.13316e-41
Kdelr3	1.29624	1.49666e-16	0.531251	0.0475451
Adam19	-0.661932	0.000311804	-0.72132	0.00245735
Sugp1	0.306696	0.0201936	0.385583	0.000702
Acad9	1.5581	2.34422e-35	1.27006	2.41103e-52
Cpb1	2.40697	0.0116257	4.88604	1.61771e-13
Dennd1c	-3.46444	4.07159e-32	-0.723178	0.0133834
Pgam1	1.96375	6.14686e-28	1.16493	4.72841e-28
Snapc2	-2.00192	4.89941e-25	-0.808471	0.000135119
Gltp	-0.937179	2.6009e-08	1.0992	2.66708e-13
Scarf2	-0.804323	1.17358e-07	-1.16722	1.53695e-08
Zfp729a	-4.90816	1.14929e-05	-5.05012	1.89961e-05
Rpa3	2.00374	2.69616e-37	0.727086	8.29919e-05
Tnpo3	-0.583505	7.51715e-09	-0.386223	0.00165796
Cd209a	-4.85009	0.000220458	-4.32529	0.0149987
Retn	-8.62239	6.29906e-15	-5.93485	2.80671e-05
Strn3	-0.632264	9.65618e-05	-1.0259	1.0936e-08
Amotl1	-0.270523	0.0117047	-0.668516	0.00196418
Gfod2	1.92612	4.03686e-20	2.50524	5.4595e-24
Arih2	0.523652	5.33786e-07	0.490272	0.000794219
Adh4	5.26441	0.000568494	7.31111	1.44266e-09
Igf2bp1	-0.76109	0.0353533	2.47841	6.40755e-15
Bcas1	1.2444	0.0437173	-1.44975	0.0337521
Commd8	2.01617	3.07694e-58	1.69774	7.74698e-25
Atraid	-1.15645	2.09017e-20	-0.410723	0.000163597
Pten	1.27616	1.2337e-13	1.47256	2.04703e-21
Ppp1r12c	-1.18249	8.39266e-28	-1.05372	1.87922e-19
Ehmt2	-1.83517	3.53421e-73	-1.21914	8.59696e-29
Birc3	-1.86668	1.18471e-38	-1.60018	7.85668e-09
Elof1	0.734135	3.85063e-06	0.724335	0.000860712
Pip4k2c	-0.658958	2.09995e-07	-0.949218	1.19168e-11
Rnf170	0.77159	7.30174e-09	0.648243	0.000850955
Klk10	-5.19254	0.00156937	-4.85169	0.00784277
Mcemp1	-10.2045	2.28029e-20	-10.2137	7.5139e-21
Pax5	-5.83341	3.17474e-16	-0.580772	0.0179708
Chp1	-0.404582	8.51364e-05	-0.691253	7.35582e-09
Apbb1ip	-1.47049	9.27846e-10	-0.69214	8.21334e-06
Pam16	1.34001	1.15246e-21	1.32798	8.58443e-10
Glis2	-0.444761	0.014839	-0.877745	4.7786e-06
Cox6c	-1.06942	5.49123e-17	-0.313111	0.00504938
Blk	-4.9099	1.03343e-13	-2.31297	1.0865e-05
Rnf166	0.32798	0.00424256	0.398041	0.000811449
Ankrd28	-0.480073	8.28338e-05	-0.68683	9.09178e-06
Ankrd52	-1.41335	2.82153e-32	-2.11149	1.66522e-30
U2af1	0.614362	1.56146e-10	0.588079	1.67239e-05
Wdfy2	-2.27366	4.36562e-56	-1.38853	1.28005e-13
Rbsn	-0.49589	7.80684e-05	-0.543554	0.00560209
Dguok	-0.405696	0.0233555	-0.796136	0.000349773
Alx3	-6.84104	9.5777e-10	-5.00384	0.00697774
Chfr	-0.923134	2.71204e-15	-0.368523	0.0479608
Ceacam16	-4.27048	5.98555e-05	-4.03341	0.00167206
Fhod1	-1.17458	4.10807e-17	-0.349305	0.0446373
Plekhg4	-0.793749	0.0231428	-1.64853	0.0247582
Tmem208	-0.534681	8.95535e-05	-0.767144	8.31825e-06
Ppp1cb	1.58666	2.84756e-31	0.934838	4.88631e-08
Tsen15	0.549476	0.000135349	0.916192	1.69356e-05
Limk1	-1.20452	7.45677e-10	-1.71739	7.98342e-07
Efr3a	0.409977	0.0031021	0.731272	1.00036e-07
Edf1	0.573805	4.55082e-06	0.580616	3.01167e-06
Lrrk1	-0.667629	2.39149e-06	-0.689008	1.17191e-06
Casd1	-0.740914	1.77753e-07	-0.729279	3.38942e-11
Gdi1	-0.386328	2.93621e-05	-0.835551	0.000120018
Sash1	-0.641931	1.63973e-06	-1.03125	2.76308e-12
Slamf1	-3.06235	0.00396019	-4.7171	1.35818e-21
Slc39a1	-0.727868	2.02028e-05	0.718832	1.09122e-05
Xk	-2.12764	4.84968e-05	-0.605808	0.0321463
Clpx	0.555593	2.28138e-06	0.540745	0.000169294
Mov10l1	4.3835	0.0169944	4.30136	0.0132748
Plxnd1	-1.33912	1.07807e-22	-0.321464	0.0313448
Ctsg	-5.12646	3.17895e-13	-1.95182	5.53668e-10
Mcpt8	-8.91916	4.50214e-15	-11.3113	3.24447e-23
Ager	-1.6271	7.60721e-06	-1.45764	0.00154021
Notch4	-2.36239	1.51213e-23	-0.965855	8.05766e-07
Rnf5	0.367525	0.0382775	1.22731	1.45807e-18
Ctsk	-1.71096	1.62411e-08	0.416586	0.0277565
Srf	-0.926722	7.7376e-11	-0.769568	5.27413e-11
Pdzd11	-0.862512	4.32054e-09	-0.37306	0.0118714
Prune1	0.735233	5.67101e-06	0.307626	0.0308828
Cers2	-0.739139	1.05589e-13	-0.784561	2.14469e-10
Plekho1	-1.57227	3.5109e-18	-1.15547	7.97122e-15
Vps45	0.608966	3.82255e-05	0.515963	0.000108161
Cnih1	0.695165	9.72926e-07	0.518363	2.13092e-09
Med22	-0.775417	1.46452e-06	-0.875814	6.52135e-08
Qdpr	0.474745	0.00359616	0.705037	0.000414749
Gtf2ird2	-0.562985	0.00911261	-0.56669	0.00702617
Lrrc27	-8.4855	1.55767e-14	-7.18759	1.22192e-09
Lbp	-4.29723	1.42228e-34	-5.60738	2.65024e-65
N4bp2l1	-0.792362	0.000544356	0.632112	0.0321591
Tmbim1	0.513678	0.00106579	0.687602	9.12016e-10
Camk1g	-5.61015	5.32009e-06	-2.24602	0.0269405
Atp5e	1.11297	2.5712e-08	1.46528	2.05882e-23
Tubb1	-5.78913	1.15355e-10	-1.24522	0.000156011
Slc25a5	-1.11007	5.87023e-21	-0.556697	0.00742546
Ppdpf	2.40751	3.57731e-85	1.98041	1.91493e-33
Pds5b	-0.386361	0.00614068	-0.285755	0.0461168
Ppfibp1	0.8906	6.97501e-08	0.426946	0.0392783
Cd34	-1.57197	7.98695e-07	-1.71811	1.07737e-05
Cd274	-7.15013	1.18915e-10	-6.17811	4.31326e-07
Lnx2	-1.61638	1.00668e-22	-1.00925	1.26733e-07
Dyrk3	1.65547	4.7759e-06	2.02901	1.25351e-17
Lamp2	-0.885621	7.167e-12	-0.200983	0.0147549
Cul4a	-0.762414	6.3524e-12	-1.62052	5.98562e-47
Ift27	0.526831	0.000659954	1.0907	1.48817e-10
Ttll1	1.34958	2.20164e-12	0.847173	0.00147579
Bik	-3.04297	0.000282216	1.11405	0.0353088
Scube1	1.46969	2.43677e-06	-1.33723	0.00235809
Rnd3	-0.576422	0.00167504	-0.9089	0.000550537
Brca1	-0.998798	4.10346e-09	-0.362661	0.0202915
Coa3	0.666663	0.00156286	0.993009	8.12315e-05
Zpbp2	1.75995	0.00975249	-1.24722	0.0344814
Dnttip1	0.251313	0.0344968	-0.68635	8.28382e-07
Traf4	1.06529	3.54214e-19	0.582254	1.92804e-05
Stac2	-2.04384	7.8497e-13	-2.82905	1.37547e-06
Rpl19	0.28778	0.0328864	0.362279	0.00286049
Plxdc1	-3.1059	3.72101e-08	-3.29243	1.65907e-09
C1qtnf1	1.7808	7.57282e-32	1.00567	8.23592e-05
Pipox	-5.78053	1.03603e-05	-3.33924	0.00666437
Timp2	-0.306375	0.006183	-1.15193	4.08344e-09
Cant1	-1.07451	4.56078e-15	-1.16791	2.93593e-21
Top2b	0.914694	7.15579e-17	1.15006	1.3606e-19
Atad5	-1.55269	3.21641e-08	-0.464646	0.041346
Rab11fip4	-0.516955	0.00340885	-0.641644	0.0104944
Cd40	0.850658	0.00911261	2.03991	4.12169e-09
Wsb1	1.07358	5.79732e-18	1.39816	3.05505e-13
Rhbdl3	-1.97905	1.16877e-06	-2.07532	2.81047e-07
Ada	-0.82587	0.00155773	2.58973	2.303e-45
Serinc3	-1.13268	5.09003e-22	-2.48901	9.93431e-72
Wfdc2	6.05699	1.75662e-54	3.39808	0.000247778
Mmp9	-0.744728	0.000602989	0.446029	0.0368665
Ghdc	-1.63165	2.28151e-14	-0.556094	0.0481679
Slc12a7	-0.980273	9.15516e-08	0.360041	0.0133693
Zswim1	1.70695	1.93577e-27	3.43117	3.77053e-73
Crk	-0.732512	4.94495e-15	-1.08823	3.81062e-22
Rab5a	0.344941	0.00232839	0.653299	4.95501e-10
Ift52	0.699676	5.45868e-10	0.315639	0.0416484
Sgk2	-3.19227	0.000103239	-6.87711	6.33452e-07
Hnf4a	-4.86991	0.000452512	-4.58469	0.000991011
Ptgis	-0.810633	8.22364e-13	-0.885412	1.7426e-06
Cadps2	-0.709083	0.00226683	-0.736086	0.0317097
Rac3	-1.53302	2.24185e-05	-1.46965	0.0228435
Cyb5r3	0.333429	0.0200502	0.33823	0.00960585
H2bc4	-5.33968	1.10835e-17	-2.61209	1.22829e-07
Stard3	-0.918196	6.66546e-13	-0.383803	0.00162428
Cdc73	1.28927	4.60608e-19	1.23355	4.50947e-12
Zcchc10	1.35133	2.29106e-14	0.80244	0.000185327
Psmb6	-0.96459	3.76591e-15	-0.483016	0.000764675
Tomm34	1.10698	1.14957e-20	1.315	3.90652e-24
Ksr1	-1.07854	3.49732e-05	-0.533205	0.000111896
Il12rb2	-1.77923	0.0318702	-1.48664	0.0155574
Cuedc1	-0.378521	0.00156944	-1.20404	1.93558e-07
Mrm1	-1.74408	9.42683e-08	-2.49938	8.39729e-22
Kansl1	-0.581047	4.78853e-10	-0.326753	0.00276868
Ypel2	1.30148	7.44684e-14	1.10923	2.97645e-05
Nol11	0.949583	1.38541e-10	0.40803	0.00788551
Rpain	0.483442	0.0133464	-0.893946	8.23326e-06
Appbp2	1.09264	2.83293e-12	0.498875	6.47627e-05
Myh4	-4.19851	0.00231372	-8.14215	0.00050306
Cenpv	-1.27512	3.23948e-06	-3.10968	5.31676e-32
Slc2a4	-2.86585	1.232e-18	-3.93364	3.74773e-32
G3bp1	0.536094	1.63641e-06	0.559355	3.52661e-06
Pdlim4	1.95913	2.20176e-24	0.784331	0.0036813
Tada2a	1.41515	3.44445e-14	0.43741	0.00180843
Cog1	0.28645	0.0177122	0.34919	0.0349744
Copz2	1.07933	2.68991e-13	0.626316	3.18313e-05
Aatf	-0.422772	0.00700591	-0.402526	0.00869664
Lhx1	-6.41333	1.25348e-07	-5.74892	0.000123706
Ndel1	-0.458938	0.000955533	-0.821086	3.47404e-11
Cd68	-1.41749	4.89411e-08	0.409408	0.00209082
Avpi1	1.15479	1.02077e-08	1.5302	1.5839e-10
Sfrp5	2.53037	0.000133338	1.11007	0.0140005
Pank3	-1.77952	3.86489e-16	-1.08442	2.164e-06
Rars	-0.353336	0.000319968	-0.681526	0.000110115
Wwc1	-1.65334	0.000212009	-2.7332	0.00938968
Mrpl45	0.391955	0.00093231	0.410112	0.0182033
Pelp1	-0.2516	0.0423137	-0.310635	0.00555228
Ccl6	-8.35108	6.90219e-14	-7.64572	7.53183e-12
Natd1	-0.838417	0.003961	2.97651	1.20974e-74
Slfn3	-2.98167	3.64816e-07	-2.44786	1.96516e-10
Dalrd3	-2.40282	7.16645e-36	-2.17048	1.70205e-28
Mfsd3	2.34033	5.20258e-21	2.77017	1.62139e-31
Ccl9	-2.57814	3.75538e-20	-1.01713	0.0034626
BC005537	0.519045	4.18698e-06	0.932662	2.33659e-10
Rnf145	0.444157	0.000876057	-1.29115	8.93373e-16
Atp6v1e1	-0.324008	0.0058164	0.620295	1.6194e-07
Dvl2	0.489409	0.000280643	0.779731	4.07712e-09
Mlh3	-0.909666	6.69721e-07	-1.3981	3.3062e-10
Tecr	-0.401457	0.000243886	-0.479168	0.00414163
Dpep1	-7.98657	2.40787e-31	-3.43804	5.07117e-21
Tmem129	0.425661	0.00449012	0.794805	4.04757e-06
Nop9	1.01984	1.22839e-14	0.715653	3.8552e-05
Psmc3ip	-1.28988	1.1719e-05	-1.02943	2.36944e-06
Noxo1	-3.75828	9.46183e-08	-2.87563	8.38786e-05
Gdpd2	-7.33539	3.32794e-65	-8.17314	9.14641e-46
Sec14l4	7.76321	1.09988e-11	5.57136	0.00492608
Calm3	-1.23537	1.95388e-35	-1.7398	4.90008e-43
Cops3	-0.295655	0.00493659	0.310281	0.0245799
Gipc1	-0.961102	4.40521e-15	-1.68133	1.36148e-39
Ptger1	-2.12423	0.000230908	-1.78399	0.00637408
Arhgef25	-1.09985	4.25343e-10	-1.39869	3.45371e-09
Xab2	-0.652915	4.72041e-07	-0.448426	0.000751849
Cdc37	2.06205	1.63451e-116	2.0826	5.12416e-76
Icam5	-1.28455	0.0234475	-2.24914	1.53474e-06
Cops6	0.467452	2.04103e-06	0.40375	0.0011722
Ubb	0.611109	0.000127836	1.03464	4.2866e-08
Zkscan1	1.78005	3.13624e-19	1.00627	0.000438412
Ap4m1	-0.5752	0.000226454	-0.359597	0.00626171
Rcn3	-0.856273	4.93837e-10	-0.984773	3.65199e-20
Arid3a	-1.15422	2.79258e-08	-1.0263	4.00384e-12
Pdk4	-1.73493	6.76492e-08	-1.31229	0.0499502
Mydgf	1.51486	1.18627e-35	1.6144	1.6318e-35
Plin3	0.61468	1.97658e-05	0.533077	1.08641e-06
Cyb561	-2.99982	1.76703e-09	-1.73208	2.38726e-05
Ccdc12	-0.863348	7.53907e-06	-0.672574	0.000152893
Mrpl24	0.4582	3.72432e-06	1.11109	6.55852e-17
L3hypdh	-0.605678	0.00375407	-1.09673	9.85836e-06
Leng1	0.966564	1.77624e-05	1.00844	3.43602e-05
Polr2i	0.786578	1.0661e-05	1.29966	4.50229e-15
Iyd	4.19905	8.65696e-07	6.44561	5.24184e-06
Ccdc170	-7.10161	1.21874e-09	-5.89011	8.75127e-05
Fbxo5	-1.30319	8.81008e-07	-0.418774	0.0363899
Mtrf1l	2.2924	2.94486e-29	1.42376	3.04646e-16
Hdac2	0.96933	1.60509e-11	0.843312	2.12099e-24
Frk	-1.13776	4.83702e-06	-0.818092	0.0154509
Rwdd1	0.878184	2.99993e-09	1.13864	2.29582e-26
Hey2	1.97827	1.85898e-19	1.97106	1.47028e-05
Sec63	0.934373	4.35072e-10	0.897209	1.512e-17
Pex3	0.775656	3.76749e-09	0.726554	4.36301e-07
Cd164	0.910636	1.01145e-12	0.866214	2.09206e-08
Ddo	3.13385	2.88428e-11	5.55808	1.53593e-45
Tube1	1.61664	1.86268e-17	1.04199	1.54994e-07
Hebp2	-2.11379	4.27304e-09	-1.91445	0.00317812
Abracl	0.52859	0.0114477	0.810035	5.75256e-05
Fam184a	2.84822	1.15839e-24	4.38292	3.98938e-33
Asf1a	1.32647	4.14136e-13	1.45048	2.97716e-22
Qrsl1	0.753697	1.41194e-05	0.37229	0.0305608
Fabp7	-4.7006	1.62413e-14	-7.50653	3.89477e-09
Serinc1	-0.29299	0.0142147	-0.302389	0.00447612
Lims1	-0.350249	0.00934277	-0.329013	0.0277364
Zwint	-1.25185	1.62953e-08	0.446288	0.00876941
Ube2d1	1.82536	8.57038e-21	0.896274	1.40795e-06
Cdk1	1.46229	2.06224e-26	2.24975	1.12396e-39
Atp2b1	-0.544608	0.00118763	-0.864549	4.61764e-09
Actr6	1.66344	1.66765e-27	1.87999	2.82734e-22
Poc1b	-0.85204	0.00665317	1.30903	3.11628e-20
Tmpo	0.218651	0.0325959	0.188271	0.0353458
Apaf1	-0.775169	1.01068e-06	-1.25296	4.16102e-19
Myb	-2.41937	0.000605489	0.380634	0.0211419
Arg1	2.11817	0.00388218	3.76077	7.61416e-06
Enpp3	-3.41235	6.86381e-24	-1.572	3.42967e-06
Ccn2	1.08784	0.0342862	-1.20762	0.0012264
Pex7	2.3372	1.06676e-46	2.15764	1.14451e-37
Ifngr1	-1.61574	1.55716e-19	-1.10174	1.22183e-10
Vnn3	1.97593	5.71652e-08	1.80141	7.42297e-07
Snrpf	1.10136	1.03118e-12	1.35042	2.08614e-18
Ntn4	-0.617975	0.00107089	-0.921664	0.00706776
Fgd6	-2.78354	9.41084e-26	-0.445595	0.0461279
Ndufa12	0.570531	2.00808e-06	0.924174	1.18086e-09
Cep83	-0.574528	0.000315164	-0.360479	0.0280754
Nudt4	-0.891656	1.43383e-06	0.363376	0.00150521
Nuak1	-1.24837	1.22552e-12	-1.63623	4.08673e-16
Hsp90b1	0.342113	0.0413552	-0.531356	8.35872e-06
Washc3	0.802103	1.43584e-09	1.41943	2.1437e-17
Dram1	-4.60532	4.79005e-25	-2.67715	2.6907e-09
Gnptab	-2.15295	6.0423e-95	-0.837015	1.71265e-08
Herc4	-0.51051	0.00278365	-1.3567	1.46842e-18
Hnrnph3	2.01106	1.73494e-57	1.58432	3.49166e-27
Ccar1	-0.697165	7.32687e-06	-0.411533	0.000153294
Ddx50	-0.66982	4.49094e-09	-0.811504	1.96111e-09
Hkdc1	2.7865	0.000375858	3.64289	1.13195e-05
Tysnd1	-2.32836	9.80001e-40	-1.31879	4.31387e-09
Eif4ebp2	0.932744	9.98115e-23	0.90172	1.3707e-09
Vsir	-1.83391	1.00437e-19	-0.317268	0.00173639
Ddit4	1.32884	1.32408e-08	1.93144	5.06364e-35
Cand1	0.657626	4.97448e-07	0.620407	1.16485e-11
Tbk1	-0.84268	5.23477e-13	-0.358801	0.0257014
Pno1	1.67695	2.03938e-49	1.0834	2.7195e-07
Avpr1a	-3.53913	1.26117e-11	-1.98769	0.014614
2310011J03Rik	-0.582159	0.0029768	-0.561008	0.015089
Rab21	1.01746	5.60891e-11	1.08423	1.18345e-28
Lgr5	-1.36668	0.042667	-1.81815	0.00455277
Yeats4	-0.435015	0.00439283	-0.891668	3.09574e-09
Atp8b3	-3.7059	0.0423656	-4.3487	0.00411276
Snrpd3	3.03895	6.36374e-199	2.97418	2.54404e-139
Zpbp	1.67445	3.59404e-05	2.2663	9.36488e-10
Wif1	-2.25662	2.89998e-05	-1.64034	2.67037e-06
Timm13	1.86568	1.50979e-24	1.81053	6.15649e-20
Llph	2.14218	1.81013e-37	2.441	7.11394e-55
Helb	-1.49062	1.42444e-11	-1.89526	8.42938e-18
4930404N11Rik	-5.03837	2.23036e-08	-2.72829	1.81091e-05
Nfic	-0.520178	8.49483e-05	-0.928907	2.07637e-06
Ncln	-0.453184	0.000579063	-0.763445	6.02616e-07
Txnrd1	-0.589417	0.000165504	-0.60263	0.000509018
D10Wsu102e	4.55516	5.79298e-161	4.2101	1.63947e-139
Pofut2	-0.420411	0.00503736	-0.832148	2.85756e-08
Adarb1	-1.84289	1.73095e-25	-0.673201	0.00272257
Appl2	-1.55905	4.7565e-27	-1.46567	3.37031e-15
Pfkl	0.963957	6.99655e-06	0.444761	0.0073327
Pex13	0.893863	9.19502e-11	0.776218	6.7571e-10
Rhbdf1	-0.546189	0.000193597	-0.712628	1.84974e-06
Mpg	-2.05837	2.36774e-25	-2.11275	3.97026e-30
Ahsa2	-7.04244	3.40279e-28	-6.80349	6.69755e-38
Hba-x	-2.68674	3.99923e-06	1.09035	2.32513e-05
Asb3	0.365499	0.016293	0.85561	2.21545e-08
Shc2	-2.31899	4.41469e-20	-1.87893	6.85567e-07
Wdpcp	1.21953	7.26698e-11	0.723743	0.0102198
Fstl3	-1.4305	0.000106625	-2.06037	2.25423e-06
Hmmr	-0.286213	0.0309035	-0.422556	0.0247365
Ppp2ca	1.31632	2.05829e-40	1.49062	6.08132e-75
Flt4	-1.75102	1.13539e-28	-1.24407	3.0337e-12
Rack1	0.695832	1.22521e-12	0.617646	3.95173e-05
Rufy1	-0.430031	0.0268619	0.468572	0.00268718
Mrnip	0.832266	0.00493405	1.46346	1.96175e-09
Rad50	0.9673	9.80968e-10	0.851677	9.39034e-09
Sar1b	0.928037	2.57054e-08	1.12489	1.3258e-12
Ube2b	0.91175	6.53933e-10	0.845696	4.47884e-11
Itk	-2.73505	0.00584567	-2.30334	0.00076468
Havcr2	0.945715	0.00409941	2.74089	2.83547e-20
Hus1	2.16685	5.9669e-36	1.95847	1.29415e-15
Castor1	1	2.02943e-08	0.615686	0.0362809
Adcy1	2.85419	5.15142e-22	-1.2994	0.043369
Gabra1	2.37538	0.0308428	-4.44564	0.0102954
Ppp4r3b	0.834681	4.59104e-09	0.860571	3.26363e-06
Pnpt1	-1.03585	1.62344e-11	-0.850937	1.56097e-05
Polm	-1.23834	4.43336e-10	-1.10287	2.64683e-07
Dynll2	1.55808	1.21461e-50	0.847616	0.000179776
Ccdc117	0.488878	0.0171963	0.794404	1.40158e-06
Ska2	1.21974	8.07929e-13	1.33503	4.35447e-12
Rnft1	1.13698	7.7878e-18	1.29949	4.16915e-15
Ppm1d	0.474086	0.0175518	-0.702497	0.000246352
Tom1l1	0.802393	0.013946	0.700733	3.81526e-05
Bzw2	1.0342	5.90471e-29	0.840022	1.17933e-13
Nampt	0.387834	0.0115576	0.572166	0.000137743
Tspan13	1.03017	1.56394e-05	-1.45533	3.41625e-10
Rock2	-0.34929	0.0124694	-1.0589	1.21224e-10
Lratd1	1.348	0.000108547	2.82036	8.07697e-09
Hs1bp3	0.585528	7.48801e-05	0.93609	8.54252e-07
Nrcam	-1.83679	1.75251e-06	-3.16298	2.47824e-08
Rdh14	-0.773589	5.74739e-05	-0.750068	0.000155396
Abca8b	-1.64032	0.0301011	-2.5312	0.0173554
Adi1	1.164	5.21655e-11	1.11064	4.91078e-11
Rnaseh1	0.553647	0.000266784	0.787326	5.70488e-08
Ubxn2a	0.952962	4.18317e-13	1.88001	4.97023e-22
Fkbp1b	-1.2512	0.00574093	-4.51139	1.11653e-08
Rsad2	-5.10477	5.47112e-06	-4.03074	2.91588e-42
Dus4l	2.04222	5.01206e-26	2.24836	1.37475e-30
Pomc	3.82938	9.63799e-24	2.90356	1.58224e-06
Dnmt3a	-1.41089	9.76885e-21	-1.31788	1.67132e-11
Sh3yl1	1.10651	4.97954e-07	-0.684247	0.000131588
Kif3c	0.541273	0.00658193	-1.7503	0.00205913
Rab10	0.951706	4.1318e-28	0.281772	0.0224566
Taf15	0.840618	3.80026e-08	0.648556	1.34475e-08
Itgb3	-0.962488	0.00152921	0.562563	0.00129329
Psmc5	-0.877008	4.75397e-25	-0.779018	2.09769e-06
Smarcd2	-0.801649	1.35839e-08	-0.545055	2.04962e-07
Scn4a	-3.65649	2.76415e-05	-2.40691	0.00480286
Ddx5	0.592552	7.28607e-05	0.368765	4.88654e-06
Rab37	-2.52116	4.53494e-07	1.08391	0.00226769
Nup85	-0.71098	3.99111e-08	-0.879616	4.34537e-06
Mif4gd	-1.95552	3.18732e-08	-1.4317	1.58552e-14
Galk1	-2.10313	2.87023e-34	-1.40976	1.23771e-09
Unk	-0.585181	1.03394e-05	-0.809019	7.21193e-12
Trim47	0.505162	0.00750307	-0.500887	0.049955
Ncbp3	1.51101	2.82968e-30	1.22497	4.938e-30
Ube2g1	0.83885	3.54181e-11	0.847015	1.7101e-07
Med31	0.664878	0.000251512	1.22893	1.33363e-05
Txndc17	0.283137	0.0114318	0.668442	2.01949e-05
Slc13a5	-2.18237	8.87669e-21	-4.07768	2.13939e-54
Mxra7	1.44596	5.31453e-15	2.16892	3.70813e-22
Mfsd11	0.238056	0.0301803	1.946	8.45043e-36
Sec14l1	1.01289	6.76521e-17	-0.307331	0.0132103
Eral1	0.562931	0.000690617	0.640076	7.59622e-05
Cpd	-0.616241	7.62311e-07	-0.892539	1.80333e-07
Nxn	0.466602	3.62915e-05	-1.11339	0.00076206
Abcc3	-3.40036	3.02652e-22	-2.52508	9.2137e-16
Snx11	0.54449	0.000686693	0.572965	0.000333115
Alox8	4.38067	0.000152499	5.92975	6.2975e-43
Aloxe3	2.87346	2.58265e-05	3.65701	8.4365e-06
Vamp2	-0.457117	0.00276989	-0.953897	0.00151073
Stx8	1.92088	2.68454e-46	2.54602	5.01168e-33
Lsm12	0.623839	4.962e-09	0.588438	8.91952e-07
Dcakd	1.14163	1.35856e-18	1.79792	2.03732e-29
Efcab15	-5.39857	0.000568668	-4.53955	0.0373704
Gosr2	-0.547197	4.26057e-07	-0.533289	0.00643655
Fkbp3	0.541389	2.42225e-06	0.712326	2.12774e-05
Dtd2	1.31657	5.71192e-10	1.63446	1.07847e-13
Tshr	-5.26298	3.07601e-31	-2.10945	7.0873e-06
Nemf	-0.48385	0.00214675	-0.675433	1.7515e-05
L2hgdh	-0.426669	0.0139728	-0.504885	0.0202915
Gemin2	2.20379	9.07267e-59	1.32116	2.75495e-15
Polr2h	0.621782	0.00014724	1.74939	2.47071e-34
Ppp2r3c	1.82285	6.42136e-45	2.13422	7.27362e-66
Prorp	0.55988	0.00292928	0.896099	1.13647e-05
Mbip	0.731549	7.26243e-05	0.888614	7.77471e-05
Sptlc2	0.357607	0.00688778	0.323213	0.005676
Nova1	2.18027	1.49755e-15	1.50089	1.18749e-05
Atl1	2.91881	5.77198e-59	0.953728	0.0300958
Actr10	2.38411	1.1168e-127	1.66035	2.81057e-46
Timm9	0.991203	2.69858e-07	0.966062	2.80137e-07
Serpina5	9.01501	1.80032e-14	12.124	6.05027e-27
Glrx5	0.946541	7.22402e-06	2.09763	5.54395e-53
Mnat1	1.73631	1.83235e-28	1.94784	1.65347e-45
Prkch	-2.4364	1.65206e-63	-1.0898	5.36498e-10
Hif1a	1.49535	1.51578e-12	0.800661	0.00615836
Snapc1	1.08355	2.31001e-06	1.53916	1.10751e-13
Atp6v1d	1.13001	5.49382e-23	1.98235	3.75764e-114
Arg2	-1.79266	2.66789e-05	-0.998002	0.0165502
Zfp36l1	-0.380289	0.0080652	0.659583	6.02616e-07
Erh	1.30318	2.41993e-18	1.56298	3.31572e-13
Smoc1	1.75285	1.74295e-08	-1.26695	0.00470412
Pcnx	-0.551115	8.42492e-08	-0.559413	0.00199424
Cdca7l	-1.55416	1.21687e-07	-1.33526	3.32158e-12
Psmc1	-0.379105	7.4632e-06	-0.554597	2.07979e-05
Trip11	1.39019	1.88904e-18	1.21552	3.28483e-11
Lgmn	-0.38056	0.000880358	-0.921997	5.80293e-12
Asb2	-2.14294	4.2471e-05	-2.01287	2.86123e-05
Dcaf4	-0.552443	0.000179292	-0.641125	0.000105101
Npc2	0.488616	0.0143691	2.24408	1.78999e-51
Fcf1	0.563697	0.000469318	0.724674	0.000153885
Angel1	0.978378	6.54016e-15	1.46938	1.72838e-12
Cyp46a1	-1.43267	0.00996282	-2.68188	0.02068
Degs2	3.54302	0.0013211	5.9131	2.68208e-05
Slc25a29	2.4971	2.88421e-25	2.87633	5.82243e-25
Amn	2.72395	0.000467792	4.69962	0.000137267
Xrcc3	0.660726	0.0218791	1.11074	1.67979e-07
Adssl1	-3.95385	4.93962e-26	-2.7468	0.000460681
Siva1	0.85615	2.35811e-12	0.795987	5.87772e-05
Gng4	4.20286	4.61452e-21	4.91094	3.50756e-20
Gpr137b	-3.46141	3.47376e-65	-1.24114	4.17227e-13
Irf4	-1.87705	3.83245e-05	-0.755214	0.00549437
Tbc1d7	0.958365	5.26148e-07	0.747725	0.00474249
Mcur1	1.49325	1.21444e-26	1.58851	4.32702e-25
Cap2	-2.39306	0.000592579	-1.98854	0.0357536
Nup153	-0.625171	0.000103058	-0.478706	0.0137031
Cenpp	-1.39071	3.51093e-09	-0.763328	0.000255457
Ssr1	2.98506	1.4104e-142	2.48095	3.56574e-63
Riok1	-0.526002	0.00388523	-0.49255	0.00328788
Sema4d	-1.76263	8.1771e-28	-0.511977	1.32971e-06
Gadd45g	-0.675331	0.00256054	-0.644584	0.0183605
Msx2	1.41753	0.00999434	2.20156	0.000302873
Habp4	-0.939022	1.38472e-08	-1.87594	2.11696e-09
Sfxn1	-1.47733	2.72979e-17	-1.23647	1.01406e-09
Drd1	3.60867	0.00013621	2.76397	0.00650755
Cdk20	-1.65216	1.90056e-05	-2.03991	1.90694e-07
Lman2	0.556313	2.15508e-08	0.307626	0.0167348
Prelid1	0.374402	0.0146166	1.16809	3.98004e-09
F12	2.48009	0.000818639	3.04137	0.0151255
Txndc15	0.361001	0.00203357	0.281506	0.0180179
Slc25a48	4.45174	5.99943e-12	4.23169	0.00070134
Ptdss1	-1.11969	2.81434e-14	-0.494786	0.00256283
Mterf3	-0.939446	4.37136e-08	-0.512384	0.00773276
Rsl1	-3.26698	0.00702548	-4.73334	0.000977288
Adcy2	1.69557	2.3585e-11	0.588334	0.0170952
Ccnh	1.99066	7.28036e-70	1.23071	1.15678e-12
Slc28a3	4.79333	0.000719174	9.46243	9.94105e-17
Naa35	0.392236	0.00148906	0.763122	2.30228e-07
Golm1	-2.81554	8.5773e-49	-3.90198	8.20684e-41
Nkd2	0.540212	0.0196071	1.28696	0.000129073
Trip13	0.780676	1.38983e-06	1.52193	1.449e-14
Rhobtb3	1.55843	6.41645e-17	-0.832579	0.0349872
Glrx	1.76227	6.62392e-21	0.546251	0.000710419
Med10	0.460198	0.00885416	0.564659	1.38148e-05
Ndufs6	1.04421	1.6305e-13	0.940713	9.29785e-11
Lpcat1	-0.902688	1.17141e-13	-1.37596	1.09461e-29
Tert	1.47027	1.12454e-05	1.82165	1.42958e-12
Acot12	-4.51107	4.2721e-07	-2.2598	0.0472124
Zcchc9	1.20795	1.93958e-21	1.65186	5.10742e-49
Cd180	-3.15082	5.93986e-19	-0.43729	0.0286016
Rad17	0.443485	0.0116313	0.308391	0.0252727
Marveld2	3.24014	6.85235e-12	1.86328	0.0122793
Smn1	1.2298	4.48948e-21	1.18418	4.70846e-17
Ptcd2	-1.87324	4.82916e-28	-1.60881	6.89624e-23
Ankra2	0.920132	2.36981e-12	0.967345	1.67396e-11
Hexb	-1.38805	2.57145e-11	-0.463986	0.00407211
Aggf1	-1.3392	7.33748e-13	-1.28908	4.57958e-14
Plk2	-0.746841	1.36105e-06	-0.894037	0.000643476
Zfyve16	0.402789	0.0016121	0.519877	0.000311321
Dhfr	1.85928	5.22323e-39	2.06832	1.66651e-32
Trappc13	0.872539	3.74889e-08	1.54855	4.56196e-22
Cwc27	0.78983	8.66323e-06	0.829134	2.626e-06
Srek1ip1	0.658971	0.000453783	0.63708	0.00027129
Parp8	-1.61222	3.49532e-20	-2.24443	3.36719e-12
Emb	-4.5915	1.90199e-148	-4.07563	7.69034e-51
Mrps30	1.18224	1.08124e-14	0.496106	9.44241e-05
Psmd6	0.464154	2.83286e-06	0.475989	0.00357818
Ptprg	0.459065	0.00027914	0.676958	1.1279e-05
Oit1	5.48845	1.05883e-07	3.14596	8.07828e-05
Ankrd55	-2.31166	0.0388613	-5.16575	7.98523e-06
Mtrex	1.17057	8.00331e-15	0.613656	3.27838e-07
Gpx8	-1.28587	5.54103e-31	-1.47157	8.42704e-27
Ndufs4	2.01352	6.58347e-65	2.11108	7.97188e-50
Vdac2	0.953094	3.72525e-16	0.849504	6.93139e-11
Ube2e1	1.40888	5.39836e-23	0.998156	1.98687e-09
Thrb	2.29893	5.73751e-20	1.28344	0.00582759
Oxsm	0.625262	0.00078824	0.912985	2.86483e-05
Rtraf	1.0714	5.73211e-24	1.11751	2.83847e-23
Nudt13	0.503244	0.00191709	1.28342	2.65038e-09
Dnajc9	-0.572181	0.000132197	-0.394255	0.00550158
Plau	-2.20321	2.41388e-23	-1.21168	5.47419e-05
Vcl	-1.87043	7.06665e-51	-1.34999	1.75809e-66
Anxa11	1.72021	1.10282e-23	0.821828	2.17983e-13
Ppif	-1.09579	2.13101e-07	-0.590827	0.00289929
Arf4	0.731	6.13128e-12	0.539264	2.77947e-05
Dnah12	-2.38639	0.0209979	-4.84528	0.000356559
Eaf1	-1.03257	1.40415e-10	-0.712544	0.000226246
Bap1	0.855167	2.14115e-25	0.531982	1.8865e-06
Phf7	-2.50143	1.0367e-15	-3.23458	9.59877e-12
Ogdhl	-1.40487	0.0013003	-1.70289	0.000536687
Ebpl	3.14589	7.75576e-58	2.22195	3.02982e-18
Kpna3	-0.439453	0.00101393	-0.548862	0.0022218
Spryd7	2.87453	1.62468e-75	2.43696	5.31882e-35
Rnaseh2b	0.705368	1.26164e-05	0.710374	6.122e-05
Pspc1	1.92049	1.21931e-36	0.953108	9.70684e-12
Ptpn20	5.98859	9.73365e-05	9.02917	2.05621e-15
Anxa8	0.755775	0.0414003	0.781068	0.000695835
Pinx1	1.55998	5.43379e-27	1.44772	4.63015e-17
Tkt	0.563307	7.88921e-09	0.878645	2.19823e-08
Mrpl57	3.05624	1.67938e-80	2.71615	2.44279e-56
Extl3	-0.911459	4.12463e-16	-1.12824	4.11422e-21
Cab39l	1.57846	3.1531e-12	-0.950838	0.00264792
Cacna2d3	0.989004	0.0216542	-2.20522	0.00156036
Gpalpp1	1.2513	9.08643e-17	1.15922	3.22834e-13
Nufip1	1.09477	5.46903e-15	0.993061	1.76139e-09
Naa16	-6.25937	1.17128e-08	-7.46834	1.68445e-11
Mtrf1	0.545947	0.00858621	0.895115	3.40614e-05
Scara5	-1.61737	0.00103364	-1.37804	0.0465307
Esco2	1.27003	2.30284e-16	1.69058	4.14278e-24
Ccdc25	0.742888	5.19999e-07	0.361204	0.0111753
Clu	0.874615	6.75028e-06	0.733934	0.000487829
Trim35	-2.15754	9.40066e-69	-2.94813	7.92282e-95
Adamdec1	3.21395	2.8958e-11	5.50368	1.70528e-18
Adam28	5.17417	0.000154093	8.80289	4.37472e-12
Pibf1	-0.632259	0.000941414	-0.726243	0.00167171
Bora	-0.474131	0.0137233	0.597988	0.00779297
Pebp4	7.31474	3.18414e-61	7.87433	9.59034e-10
Pdlim2	1.73594	2.80664e-12	0.623763	0.000958283
Hr	0.741959	0.0154077	-1.47686	0.003403
Bmp1	-1.95971	2.66952e-43	-1.38061	3.13048e-23
Gfra2	-1.27288	0.0195799	-2.50319	8.693e-07
Rb1	-1.56897	1.07101e-18	-1.36694	1.40773e-15
Cln5	0.388152	0.00373296	1.0988	2.14205e-11
Tgds	-0.836269	2.74714e-06	-0.612554	0.00166025
Gpr180	-0.411695	0.00164125	-0.61722	0.000182832
Osmr	1.38276	1.69229e-18	1.27679	6.78822e-06
Rab2b	-3.70321	4.63331e-30	-2.38163	8.48992e-13
Tox4	0.818085	1.5858e-12	1.07729	1.95077e-28
Dad1	1.02642	1.58894e-14	1.11765	2.3549e-12
Lrp10	0.291805	0.00546895	0.98475	5.13854e-27
Haus4	1.48671	1.42751e-23	1.25378	5.58937e-15
Acin1	-0.559447	1.07759e-05	-0.514385	4.39083e-08
Psmb5	1.0628	7.11894e-13	1.48065	3.02124e-25
Ngdn	-0.484255	0.0030658	0.496018	0.0001356
Sub1	2.06713	2.92483e-61	2.52398	7.33347e-44
Dhrs4	1.12908	4.25477e-18	1.1781	6.87702e-11
Emc9	-1.44313	0.000168141	-1.55575	1.03591e-07
Ripk3	-10.5482	2.2351e-23	-10.5271	1.17994e-22
Ttc23l	-5.72994	3.67966e-05	-5.2364	0.000848249
Mtdh	1.51727	5.60983e-39	1.57179	2.817e-27
Laptm4b	2.33424	1.54206e-74	2.21061	3.08308e-33
Sdc2	2.61396	1.11434e-137	1.67677	2.29725e-09
Ank	-0.950403	1.78046e-07	0.249102	0.0192282
Rnf19a	-0.601423	0.000172249	-0.637016	2.05925e-08
Slc25a32	1.41255	4.59552e-15	1.22678	1.59239e-11
Dcstamp	-1.42723	5.45323e-07	0.543197	0.00450987
Oxr1	0.334671	0.0179744	1.03092	2.43729e-14
Angpt1	-0.860648	4.02643e-08	-0.783271	0.0059104
Eif3h	-0.668089	2.57001e-08	-0.505696	3.13948e-06
Shcbp1	0.514326	0.000449937	0.481203	0.00234642
Khdrbs3	-2.25241	8.0341e-09	0.884062	0.0011768
Emc2	-0.511868	1.13568e-05	-0.535652	0.000426815
Washc5	-0.786367	1.87406e-13	-0.553235	1.77381e-05
Tbc1d31	0.910823	3.57338e-09	0.402521	0.00486253
Mtbp	-1.07086	5.64992e-06	0.483908	0.00834984
L3mbtl2	-0.417012	0.00470693	-1.1171	8.78884e-12
Rbx1	1.34425	6.18445e-18	1.6873	8.6486e-23
Fam83f	-1.25959	0.0424857	-1.57964	0.0296581
Mief1	0.442134	0.000302462	0.740026	1.67202e-05
Dscc1	1.93325	4.48021e-18	1.48682	2.74813e-09
Dmc1	-4.09619	0.00102908	-3.63605	0.0272866
Fam118a	-0.685851	0.000141751	-0.570754	0.00227736
Samm50	1.42185	9.4911e-36	1.45469	1.67738e-14
Ndufa6	-0.775895	4.22894e-09	-0.795751	1.53376e-05
Naga	1.51064	3.31037e-27	1.65352	4.21997e-42
Septin3	3.86319	2.70379e-20	2.18201	0.0304111
Slc38a2	0.444379	0.0448407	-0.825195	4.97446e-05
Srebf2	1.02346	4.31457e-14	0.36808	0.0284157
Slc38a4	-2.05287	3.57072e-24	-3.52169	1.07678e-12
Rpap3	0.722651	2.44804e-08	0.48716	0.00384386
Polr3h	0.858943	2.07121e-07	1.20931	3.5049e-13
Aco2	-1.5229	5.91859e-49	-0.959556	8.4396e-11
Phf5a	1.20931	1.18298e-14	1.38627	7.64687e-12
Itga5	0.408555	0.00192094	0.884225	3.00293e-11
Pde1b	-1.90359	5.56989e-08	-2.18114	1.10932e-14
Ciita	-2.85483	3.24391e-08	1.9954	3.49375e-07
1810013L24Rik	1.28695	1.63472e-15	1.16065	5.43186e-11
Cldn1	-3.64214	1.06413e-18	-1.97813	2.53998e-09
Anks3	-1.71722	4.99079e-22	-1.64328	9.76526e-10
Crebbp	0.619203	1.71667e-06	1.14501	1.2302e-14
Zfp263	-1.05356	2.07059e-13	-0.856751	9.18058e-09
Mefv	-3.26496	9.46919e-08	-2.75246	1.67504e-07
Gpt	1.24484	6.70278e-07	1.25485	1.60199e-06
Slc52a2	1.82171	7.13101e-16	1.4543	9.60638e-10
Oplah	-0.66428	0.00029356	-0.913338	0.00049879
Grina	-0.891415	1.77276e-06	-0.531752	0.00123005
Naprt	-0.659822	0.0352277	-1.37977	8.71284e-13
Gpihbp1	-2.55547	2.60763e-09	-0.607291	0.0409864
Rhpn1	2.07983	1.88667e-06	1.58412	0.0178613
Lypd2	3.88038	0.0025445	6.43262	4.81748e-13
Psca	5.69857	0.00525717	8.33943	1.66125e-10
Rpl24	1.01236	8.02664e-12	0.741849	2.82188e-10
Mroh4	5.64583	1.37109e-05	4.87824	0.00241057
Lmf2	0.290053	0.0110464	0.968064	2.02857e-21
Rabl2	0.866771	1.72585e-06	0.912263	0.00020348
Acr	-3.90853	0.0498583	-4.80789	0.0184803
Cd96	-4.32969	7.27343e-07	-6.77823	1.12422e-06
Gcsam	-3.76778	0.0129159	-5.87409	5.75633e-07
Atg3	1.20258	8.49311e-24	2.14075	3.31795e-59
Slc35a5	1.30687	3.10317e-17	1.54842	3.0056e-16
Snai2	2.15898	6.27781e-25	1.61817	1.74092e-14
Nde1	-0.662897	2.85376e-08	-0.531949	3.2005e-07
Ntan1	-1.63106	1.55684e-25	-0.501082	6.04343e-05
Bfar	0.892475	1.72598e-07	0.863124	1.32311e-10
Arl6	1.74771	1.54573e-22	0.921517	3.50599e-05
Cldnd1	0.8926	5.61378e-18	1.96609	1.71515e-43
Nit2	0.534757	0.0026485	-0.433224	0.00595619
Snap29	0.881142	6.32736e-12	0.842632	5.37317e-13
Serpind1	-6.61807	9.68914e-17	-2.93943	1.63882e-07
Ccdc116	-4.85974	4.16619e-07	-6.59307	4.22507e-07
Sdf2l1	-1.53333	2.93074e-21	-1.33066	7.79163e-08
Ppil2	-1.38708	1.36345e-49	-0.831605	1.40165e-10
Pak2	0.828322	7.58535e-16	1.09563	3.35161e-15
Arhgap31	-1.34111	2.55426e-27	-1.63998	1.87524e-15
Fyttd1	1.02663	1.3904e-11	0.412981	0.0178424
Lrch3	-0.936485	9.79558e-07	-0.724551	6.52895e-08
Popdc2	-2.57019	7.57181e-05	-2.73973	9.49234e-08
Lmln	0.909993	0.00171204	-0.687434	0.0408723
Maats1	6.39921	3.95896e-22	2.44578	0.0141938
Gsk3b	1.00321	6.84573e-12	0.249196	0.016313
Ndufb4	3.1157	2.51005e-59	2.90994	1.65569e-94
Rabl3	0.793786	8.28943e-08	0.867406	1.32755e-07
Gtf2e1	1.09585	4.21985e-15	0.606271	7.97048e-06
Iqcb1	-0.797429	0.00123832	-0.749423	0.00441442
Mylk	-2.03294	2.26352e-19	-0.931813	1.20442e-07
Slc49a4	1.41583	4.40449e-42	0.414546	0.0366015
Ehhadh	-1.76702	3.58437e-10	-3.76891	2.16142e-27
Senp2	-0.569548	3.49631e-06	-1.11867	6.89921e-27
Btg3	1.54907	7.12788e-28	0.957262	4.74483e-05
Ahsg	7.933	2.87851e-11	2.26905	0.0386482
Adipoq	-1.9972	0.0275167	0.710346	0.0334267
Atp5j	0.78736	1.78051e-18	1.03219	3.65955e-16
Psmg1	0.879632	1.67881e-10	1.14978	6.70576e-08
Mx1	3.33374	5.05387e-09	4.49605	1.57839e-46
Ripply3	-5.72892	9.74721e-08	-6.45694	1.94209e-07
Chaf1b	-1.08821	7.25131e-13	-0.382477	0.041422
Runx1	0.349976	0.00925781	0.610324	1.75883e-10
Gart	-0.465522	2.28394e-07	-0.766929	0.000289684
Tmem50b	-2.36939	8.67773e-28	-2.58241	6.40105e-15
Ifngr2	-0.5021	0.000362712	-0.724443	0.000305052
Ifnar1	-1.40023	3.30621e-33	-1.24421	3.79194e-21
Il10rb	-1.0108	3.93951e-08	-0.458137	0.00456239
Ifnar2	-0.818604	1.21094e-05	0.308132	0.000647719
Cfap298	1.97092	4.43508e-35	1.88586	1.60621e-48
Sod1	-0.304529	0.00399234	-0.293418	0.0221246
Lalba	-4.60775	0.00309786	-5.12695	0.00296271
Nckap5l	0.755788	6.65921e-10	0.705378	9.71708e-05
Smarcd1	0.333689	0.00869519	0.373104	0.000667401
Cox14	2.84381	5.0923e-82	3.00745	2.82893e-59
Atf1	0.701199	2.96553e-08	0.5605	0.000761357
Slc4a8	2.37417	2.32396e-11	1.8796	0.0106326
Krt79	-1.83214	0.0270682	3.39973	2.2473e-05
Soat2	-5.24447	1.87117e-07	-7.09073	2.90859e-17
Amhr2	-5.14659	0.000455122	-5.73755	0.000382005
Tarbp2	-0.719664	5.27579e-06	-0.54808	0.0134472
Rgn	7.48081	6.89257e-10	7.30842	9.11546e-08
Noct	-1.23673	3.95773e-10	-2.15569	3.48801e-10
Ndufa5	2.49137	1.39298e-73	1.90105	3.06101e-41
Msrb2	-6.75441	1.28091e-09	-7.16611	1.61099e-09
Rfc2	0.89597	7.41983e-12	1.47314	9.544e-21
Denr	1.10321	1.43604e-14	0.809778	3.11188e-15
Prmt5	-0.23016	0.0289727	0.789729	1.27417e-05
Sympk	-1.06793	5.08446e-21	-1.08098	5.57928e-23
Gzma	-6.64614	3.44038e-08	-6.95503	2.7831e-08
Ivns1abp	-1.15275	2.66617e-14	-0.784971	9.04723e-16
Serping1	-1.73678	2.11221e-12	-1.98204	2.01233e-11
Ccl25	-5.09712	3.75191e-05	-6.63329	3.30131e-07
Acy1	1.08934	8.91753e-17	0.656662	0.000212374
Cd4	-7.83944	8.52683e-14	-3.23514	3.65473e-16
Ache	-3.5558	1.83466e-21	-0.993532	4.48811e-10
Agap3	-0.42145	0.000800976	-0.390746	0.00502037
Gnb3	4.17224	1.34701e-15	1.86626	0.0486378
Cdca3	0.441528	0.00323632	1.1813	1.59914e-17
C1qtnf12	-4.73165	1.67305e-56	-6.78996	2.27496e-71
Mrps23	0.489888	0.000571069	0.346814	0.0487215
Rhebl1	-2.48556	0.0212869	-1.98436	0.0045002
Slc22a3	2.71294	2.84698e-09	2.82313	2.32813e-19
Igf2r	1.59034	4.51453e-13	0.820377	0.0022218
Riok2	0.715339	7.86967e-07	0.596453	0.00239563
Chd1	-0.601105	0.00261916	-0.345743	0.043492
Fgfr1op	0.816742	8.50139e-10	0.478955	0.0020939
Phf10	-0.530909	5.65283e-05	-0.505749	6.50958e-09
Mmp25	-6.03049	1.25522e-27	-2.20063	3.77891e-11
Tnfrsf12a	-0.650528	0.0165759	-1.11155	0.000724763
Pkmyt1	0.864077	2.09836e-08	1.34966	2.19659e-20
Flywch2	1.44482	1.588e-09	1.32127	4.27265e-05
Slc25a27	-1.8132	0.00268945	-2.83721	0.00205034
Pla2g7	-1.68214	2.17635e-15	-0.834956	0.00350279
Tnfrsf21	-0.783679	3.21592e-07	-1.8757	1.59263e-11
Cdc5l	-0.509868	0.000157403	-0.594814	2.88397e-11
Spats1	-3.9163	0.0382388	-4.33368	0.0326989
Aars2	-1.49951	3.87672e-15	-1.13466	4.40748e-08
Nfkbie	0.72715	6.05302e-05	1.23289	6.026e-08
Polh	-0.811744	5.14824e-07	-0.991407	6.43691e-11
Clic5	-1.41074	9.91418e-05	-1.14121	0.0378119
Rsph9	-6.82637	1.1742e-08	-3.44326	8.98299e-06
Rrp36	0.829034	5.48493e-10	1.25613	2.92545e-16
Prph2	4.28706	0.000342157	3.98385	0.01234
Usp49	-1.31117	5.38986e-12	-2.38581	3.67346e-51
Bysl	1.23308	1.45646e-23	1.29617	5.11368e-13
Tfeb	-1.79227	7.87717e-22	-1.49247	1.54473e-10
Ppil1	0.345423	0.0430299	0.76456	0.00126394
Fgd2	-3.56905	1.43489e-28	-1.64201	3.39801e-05
Rsph1	-4.34621	4.79585e-09	-5.6383	5.01683e-10
Ndc80	0.799622	7.53872e-05	1.03236	1.02935e-15
Clip4	-4.65825	5.94339e-16	-5.95724	6.8525e-13
Lbh	0.992698	8.06607e-17	0.983032	1.87168e-32
Ehd3	1.20997	4.10907e-06	3.22987	3.24355e-141
Xdh	-6.87775	2.55161e-10	-4.25348	2.7048e-68
Slc30a6	0.654759	5.47067e-08	0.341786	0.0334825
Yipf4	1.5928	2.54844e-47	1.44441	2.74444e-19
Ndufaf7	0.928788	1.72266e-10	0.822856	5.75944e-05
Vapa	1.29532	5.60211e-25	1.13945	2.77577e-29
Atp6v0c	1.08261	8.1558e-29	2.09505	2.08718e-43
Epas1	-1.71691	6.88252e-28	-0.465053	0.00199582
Caskin1	2.71188	1.49356e-11	-2.28764	0.007189
Cript	0.456722	0.0171129	0.590257	0.000222232
Mcfd2	0.26447	0.00760064	0.687203	7.0313e-06
Msh2	0.971875	1.11407e-12	0.989795	3.59558e-12
Nme3	0.907512	7.48385e-05	0.685399	3.53589e-05
Jpt2	-1.83108	3.49588e-42	-1.41499	2.9553e-16
Ift140	-0.96291	1.18114e-07	-2.30033	2.47276e-22
Adgre4	-4.3757	9.49375e-19	-1.33197	2.19758e-06
Tmem8	-0.653334	0.0328894	0.498524	0.0287914
Arhgdig	-1.25678	0.0415735	-2.90369	1.48678e-09
Rgs11	-1.50213	0.00541619	-3.40425	3.47091e-05
Ip6k3	-1.32437	0.000155595	-1.89303	0.00783977
Bambi	2.1173	4.60629e-35	2.73589	3.69592e-38
Mtpap	-1.00145	2.33508e-08	-0.864818	2.07637e-06
Tmem178	-5.39219	3.10963e-17	-3.32944	2.65745e-09
Polr2d	0.745335	2.85002e-09	0.633199	0.000517697
Sap130	-0.959236	5.94117e-12	-0.552984	1.92804e-05
Thoc1	0.491569	0.00273239	0.896002	1.069e-07
Tapbp	-2.25746	3.1472e-58	-1.71242	1.98916e-19
Pfdn6	1.33442	2.06332e-26	0.992366	2.4032e-15
Wdr46	-0.459827	0.00520103	-0.621577	0.00139074
Vps52	-0.298843	0.0138606	-0.458394	9.47577e-06
Ring1	2.03858	4.81491e-55	2.01327	4.14668e-51
Psmb8	-5.69171	6.08315e-30	-2.51301	1.00087e-12
Tap2	-2.42368	3.37963e-21	-1.79263	1.53855e-17
Pfdn1	1.85404	7.74007e-63	1.36552	9.75114e-23
Slc23a1	-4.64843	0.00330562	-4.7497	3.09399e-06
Stard4	0.879235	1.38462e-07	-1.01081	0.000290595
Iws1	1.51492	7.14836e-31	1.67028	9.7509e-47
Prrc2a	-0.622832	1.29428e-10	-0.462494	3.96409e-12
Ltb	-6.44877	3.04395e-36	-2.36523	1.75693e-10
Pou5f1	4.38601	0.0216984	5.51955	0.00149137
Impact	1.88858	1.8733e-43	1.90967	6.03785e-36
Dhx16	-1.54111	2.5214e-58	-1.11307	2.11115e-12
Pcdh12	-1.47425	4.37108e-17	-0.40883	0.036496
Dele1	-0.763514	8.70663e-10	-1.24729	1.26243e-18
Rpp21	0.569356	0.00353833	0.656759	0.00063292
Dcp2	0.599162	0.00161367	0.991402	7.14818e-10
Yipf5	1.10013	3.23991e-23	0.84665	5.36498e-10
Hsd17b4	0.741366	2.69329e-11	1.32378	2.86311e-48
Smad4	-0.704602	1.31526e-14	-0.461716	0.0175539
Pmaip1	-4.10131	1.37592e-11	-1.99059	0.000383216
Cidea	3.97693	2.15521e-42	3.10265	4.75394e-08
Srfbp1	0.461657	0.0100334	0.758708	0.000111926
Afg3l2	-0.84793	5.09632e-17	-0.379195	0.0214311
Cep192	-1.2016	2.10474e-18	-0.654749	0.000178117
Il17b	1.79743	5.31431e-07	1.78243	0.0486918
Pcyox1l	0.572507	0.0166342	-0.538671	0.0265237
Napg	1.2513	7.56731e-18	0.916028	3.06405e-12
Lmnb1	-0.368204	0.00350412	0.283966	0.0240974
C330018D20Rik	1.76185	2.17476e-11	1.73427	1.99341e-09
Slc27a6	-3.12211	2.67491e-11	-2.84777	3.0404e-10
Isoc1	-3.25242	2.27609e-56	-1.67321	2.55749e-11
Dctn4	0.323157	0.0105021	-0.312235	0.022458
Cdx1	5.06361	0.00014814	7.49889	1.84203e-08
Psat1	-0.864411	1.11269e-06	-1.50762	1.61987e-05
Timm21	0.685956	7.6936e-05	1.60298	3.35851e-38
Incenp	-0.764518	9.73345e-08	-0.762552	1.39106e-06
Fads2	-12.8387	6.55125e-34	-12.2345	5.06191e-31
Sdhaf2	1.03129	1.47548e-08	0.846195	5.39681e-06
Osbp	-0.287628	0.0406879	-0.377824	0.00535763
Ostf1	1.71629	1.37579e-34	1.60385	5.85117e-44
Ms4a8a	-4.82608	0.00294171	-5.66355	0.0012571
Ccdc86	0.684919	2.64349e-05	0.497526	0.0366156
Ddb1	-0.639542	1.05332e-07	-0.968397	2.01929e-20
Otub1	0.411131	6.50534e-05	0.532911	0.000999559
Cdc42bpg	-3.08171	2.73781e-66	-2.91147	2.0987e-47
Ehd1	-0.624269	1.31444e-08	-0.967766	4.45693e-11
Ankrd22	-2.18905	0.00623392	2.30133	2.74686e-08
Ppp2r5b	-0.949253	2.3177e-15	-1.18186	5.63493e-09
Jak2	1.02087	1.45468e-13	0.628322	0.00101702
Vps51	-0.400468	0.00700591	-0.379236	0.00769441
Tm7sf2	-1.6118	0.000484629	-1.40301	0.00497044
Tnks2	-1.20335	2.6868e-14	-0.896681	1.16371e-10
Slc25a45	-5.18669	7.43794e-23	-5.27906	1.09741e-17
Uhrf2	-0.782376	1.63389e-05	-0.512985	4.84658e-05
Rps6kb2	0.889874	6.04723e-12	0.460184	0.00161481
Ighmbp2	1.34955	1.75263e-15	1.3347	1.77485e-18
Eif1ad	0.982	2.66693e-14	1.00911	2.74079e-12
Banf1	0.955414	3.63891e-14	1.58143	5.99394e-17
Gldc	-1.02181	0.0217142	4.39263	8.85446e-27
Pacs1	-0.526217	1.97964e-06	-0.553098	2.38499e-07
Yif1a	0.356663	0.0254711	0.387101	0.00965627
Cbwd1	2.40391	7.38342e-56	1.42469	4.3716e-25
Minpp1	0.367947	0.00285545	0.893257	1.39247e-08
Apba1	0.408686	0.0427611	-3.31607	2.05124e-06
Cpt1a	-1.045	3.38201e-07	0.819715	5.1926e-09
Mrpl11	2.45993	2.36154e-102	2.42554	1.22571e-36
Ctsw	-2.51179	2.2817e-08	-0.979251	0.037601
Dpp3	-0.934997	5.19424e-16	-0.495806	0.00162435
Lrp5	-1.85217	3.05679e-42	-1.40974	2.1132e-67
Rnaseh2c	0.979212	5.97165e-06	1.35671	6.7827e-13
Arl2	1.18208	9.99347e-15	0.971831	6.02217e-08
Plcb3	-1.86427	5.02002e-39	-1.75794	2.08274e-07
Plaat3	1.83918	4.07486e-22	0.710959	0.00180189
Smc3	0.340335	0.0274766	0.603594	2.06254e-08
C1qtnf9	-1.65033	0.0069839	-3.70746	0.000148323
Eif3a	-0.549936	0.00111851	-0.9518	5.40963e-11
Fam45a	1.05978	1.36892e-12	0.758802	1.05921e-06
Prdx3	0.29926	0.0175518	1.02785	2.31724e-08
Tctn3	1.18195	2.54023e-13	0.431649	0.00354771
Trim8	0.358879	0.00768265	0.580958	3.06652e-08
Sfxn2	0.970381	0.00015102	0.98329	3.6924e-06
Maoa	2.23648	4.8896e-24	0.905235	2.94343e-05
Msr1	-1.59041	4.32438e-10	0.685919	0.00196264
Casp7	-0.929265	2.74074e-08	-1.10525	1.28239e-06
Alyref	2.24693	7.62447e-63	2.24966	1.5799e-46
Anapc11	1.47142	1.36513e-08	2.41355	1.08636e-41
Aspscr1	-1.15167	9.92027e-27	-0.678669	3.2901e-07
Lrrc45	-0.972343	4.84188e-13	-0.597331	0.00788551
Dcxr	1.31316	8.11305e-11	1.24386	3.19913e-09
Cbr2	-7.52786	1.04775e-17	-9.02276	6.62071e-15
Arhgap19	-1.39114	6.43118e-08	-0.944986	3.54424e-07
Zdhhc16	-1.21047	1.19562e-24	-1.29759	1.46143e-13
Rfng	1.17553	1.93377e-20	0.999055	8.45172e-10
Cd7	-6.19704	9.15516e-08	-1.57785	0.0219447
Ogfod3	1.34439	7.34774e-20	0.687529	0.000425033
Ankrd2	-4.01719	7.54106e-35	-5.06744	5.22796e-14
Fn3k	-1.24772	0.0104563	0.545526	0.0102392
R3hcc1l	-1.08202	1.54513e-06	-0.488252	0.00109313
Got1	-1.24118	2.94744e-10	-1.07725	3.49928e-06
Cwf19l1	1.0104	2.17048e-12	1.08921	8.45172e-10
Poll	0.768482	3.09045e-07	1.64877	4.13386e-28
Bbs4	2.1801	6.21591e-37	2.25275	8.15994e-19
Sacm1l	-0.509965	2.50984e-06	-0.345695	0.000260386
Lztfl1	1.58329	9.20495e-35	1.25664	7.77853e-16
Zfhx4	-1.1513	9.05591e-14	-0.780705	0.00466158
Ribc1	-2.47297	9.03932e-05	-3.17309	1.15132e-06
Hsd17b10	-0.536258	5.04322e-06	0.472811	0.00257908
Huwe1	-0.718696	1.83342e-07	-0.84344	2.72432e-07
Gnl3l	-1.02503	3.18914e-12	-0.447399	0.00367332
Sat1	-0.814201	1.48523e-05	0.94116	2.25445e-08
Prdx4	-0.316558	0.00981769	-0.616842	7.98333e-06
Sbds	1.48015	7.52028e-27	1.48058	5.59977e-46
Gdf11	-1.26966	9.37851e-10	-1.36257	0.000257542
Ormdl2	-1.19813	4.66558e-07	-1.14689	6.55874e-11
Cdk2	1.0699	7.60891e-14	0.675362	3.20414e-09
Rps26	1.23037	9.77421e-28	1.01357	1.58765e-15
Esyt1	-1.2479	6.08642e-22	-0.941418	8.37816e-12
Smarcc2	-0.498229	6.6466e-05	-0.391756	1.73269e-05
Chmp6	0.488731	4.63857e-05	0.55585	0.00102729
Fscn2	5.48177	1.22157e-10	5.09553	4.11859e-07
Pde6g	6.59387	1.24781e-28	5.16657	3.64819e-13
Mbd6	-1.17525	1.06009e-22	-0.86618	3.8571e-12
Ttc4	-0.382536	0.0273219	-0.945626	6.95793e-05
Avil	-1.16797	0.0313099	-6.44378	2.60242e-05
4833420G17Rik	-0.732062	6.21239e-05	-1.02482	3.68905e-07
Paip1	1.08683	1.57044e-16	1.13997	9.71713e-36
Fuom	-0.708798	0.000335868	0.947711	7.70181e-06
Tubgcp2	-0.359184	0.0134192	-1.1286	2.03178e-10
Dpysl4	1.62332	1.88213e-09	1.71203	4.09606e-05
Ric8a	-0.371139	0.00966118	-0.468691	0.00227736
Sirt3	0.700221	0.0020991	0.51447	0.00548294
Drd4	-2.11767	1.74977e-07	-2.59203	0.0117084
Irf7	-2.38371	3.23359e-07	-0.762055	0.0197083
Hras	1.27381	1.5655e-20	0.867665	6.08697e-11
Taldo1	-0.764171	6.05141e-07	-0.744264	2.16092e-07
Eps8l2	-0.709928	0.00656845	-1.79717	4.36969e-05
Tmem80	1.50676	5.21445e-13	0.823606	0.00233168
Pidd1	-0.892575	1.17489e-06	0.554761	0.0019491
Tspan4	-0.871188	9.99008e-12	-0.781535	4.84645e-06
Tmem192	-2.11959	3.21903e-33	-0.827543	6.1193e-06
Crcp	0.974677	2.25447e-10	0.472351	0.00149314
Tm9sf2	0.767996	8.59349e-09	0.510714	1.54484e-06
Clybl	-1.48223	4.38766e-09	-1.04253	1.18185e-07
Tnrc6c	-0.601771	0.000201189	-0.415171	0.0437822
Cbx2	1.00619	1.88519e-06	1.49977	1.21007e-13
Eif4a3	-0.32732	0.00205548	-0.531712	0.00127058
Rptor	-0.455607	0.000478302	-1.00461	4.41739e-13
Tma16	2.7034	2.31866e-60	2.74518	3.35928e-52
Mkln1	1.00354	3.16706e-16	1.13413	6.12811e-22
Bach1	-1.14435	6.4247e-11	-0.506167	0.0214165
Hprt	-1.74696	3.51183e-37	-1.24481	3.34146e-13
Ccdc51	-0.503652	0.0482209	-0.753126	0.000507218
Uqcrc1	-0.977653	1.628e-23	-0.649764	0.000150879
Alox5	-3.76285	1.90412e-24	0.771968	0.0408114
Nmb	-8.43647	1.28142e-21	-4.16023	6.93726e-28
Sec11a	0.927409	4.99099e-10	0.934571	3.66555e-13
Mettl26	5.20864	6.11634e-286	2.9008	2.38699e-76
Rhbdl1	3.87514	8.36868e-81	2.23655	3.6999e-19
Wdr24	-1.12233	6.5465e-14	-1.09339	6.84204e-10
Hadhb	-0.532629	7.54222e-05	0.392579	0.000398272
Tyms	1.53699	4.81297e-22	1.78522	1.5535e-20
Plk4	-1.35189	1.06446e-14	-0.648179	0.000289831
Mfsd8	1.45166	8.28676e-18	0.870158	1.30128e-05
Jade1	0.447141	0.00173699	0.901735	4.68386e-07
Gdap1	3.1644	2.48266e-20	-2.86456	0.0165598
Ly96	-1.71102	4.45825e-06	0.774479	0.00483906
Taf3	0.502859	0.000690626	0.333803	0.0274511
Exosc7	0.351833	0.00980863	0.622704	0.000632985
Tgm4	4.28053	1.19446e-05	3.4984	0.00261929
Ccr1	-1.11906	2.72614e-06	0.925879	0.000287211
Nudt5	2.02376	8.04069e-68	1.56634	4.37295e-16
Dnaaf5	-0.972731	4.52699e-09	-1.41365	1.76479e-12
Cplx2	-7.92456	1.07118e-13	-9.213	3.08348e-17
Higd2a	0.877987	1.43243e-11	0.763389	0.000342299
Nop16	1.47147	2.07412e-23	1.63728	1.10127e-17
Arl10	-1.41094	6.3051e-07	-2.90309	3.16056e-14
4833439L19Rik	-0.985686	8.30308e-23	-0.517758	1.85037e-08
Thoc3	0.310703	0.00616116	0.494822	0.00639804
Tspan17	1.0331	1.79616e-12	1.33379	0.000144381
Casp4	2.07639	1.46162e-14	3.0738	3.99227e-46
Rb1cc1	0.375199	0.0264821	0.42157	0.0131415
Tmem14a	2.80956	2.00411e-25	1.47126	0.00387883
Eya1	1.49357	1.89e-05	1.09343	0.00300036
Lactb2	2.0779	1.18551e-44	2.2771	1.22788e-33
Ndufs1	-0.373844	0.000184059	-0.603246	3.57726e-05
Maip1	0.542293	0.00153386	0.717084	0.00227991
Rftn2	1.79745	5.86651e-25	0.569846	0.0453786
Hspd1	-0.86133	1.6484e-11	-0.965999	2.56879e-24
Slc39a10	-0.355188	0.0247224	-0.399373	0.0149535
Cd28	-2.38835	1.2507e-08	-3.04185	5.00155e-05
Wdr12	2.7949	8.57934e-58	2.00928	4.15544e-22
Casp8	-2.95726	1.03504e-49	-1.80025	8.98776e-22
Ndufb3	0.775834	2.85542e-06	0.688979	4.10693e-06
Il18rap	-8.27753	1.68348e-15	-3.49923	9.65055e-14
Pdcl3	2.77088	3.67147e-86	2.59411	6.80892e-155
Chst10	2.97837	8.81342e-36	0.995921	0.00187351
Rev1	0.386801	0.000567023	-0.565146	2.10752e-05
Eif5b	0.765033	5.97956e-07	0.704306	4.19031e-10
Nabp1	-3.45387	4.08299e-12	-1.66325	6.61721e-05
Unc50	-1.19763	2.33772e-21	-1.47128	6.77178e-17
Plekhb2	1.25219	6.95665e-17	1.07842	5.08541e-08
Imp4	1.72507	9.39111e-55	1.76701	1.94938e-23
Zfp142	-0.419208	0.00191954	-0.599534	9.04141e-07
Smap1	-0.295149	0.00126766	-1.1932	2.6679e-17
Rnf25	-1.32468	4.53837e-15	-0.817452	9.11645e-08
Bcs1l	-0.709278	0.000155687	-0.662559	0.00321233
Slc11a1	-3.96618	3.5753e-31	-0.971885	0.0217638
Pnkd	1.39332	8.65008e-25	0.891686	0.00811698
Xrcc5	1.18632	1.74075e-21	1.20877	2.85656e-13
Abcb6	-0.46192	0.00467497	0.519996	0.0177233
Stk16	1.19625	5.70132e-20	0.890141	2.94131e-07
Ptprn	-3.88822	0.011659	-4.81349	0.00131108
Stk11ip	-1.8823	1.20937e-45	-2.22337	2.21285e-79
Slc16a14	2.4907	3.7273e-07	3.52746	1.06759e-11
Itm2c	1.19499	2.25438e-29	1.32099	1.76713e-68
Htr2b	1.73213	0.0130143	3.08289	0.000147014
Psmd1	-0.957577	2.25613e-19	-0.979343	1.98937e-10
Armc9	1.30027	2.42225e-14	-0.534687	0.00287816
Ncl	1.86943	1.85541e-53	1.59709	5.86719e-23
Serpine2	-2.07558	7.23584e-42	-1.36386	1.12057e-64
Ndufa10	0.502144	4.21032e-09	0.615762	1.00352e-08
Capn10	1.27967	2.2318e-15	1.34046	4.54359e-22
Pask	-1.42208	3.71487e-12	-1.07565	7.54511e-10
Ppp1r7	1.81769	7.24594e-66	1.83333	1.31818e-36
Stk25	1.54811	6.06158e-41	0.90168	1.82736e-12
Bok	-2.37254	3.07946e-24	-2.09452	3.15466e-15
Atg4b	0.69792	4.55481e-10	-0.408832	0.00402071
Atg16l1	0.303862	0.0458816	-0.490882	2.85453e-05
Dgkd	-1.55319	4.54751e-41	-0.972086	4.51843e-29
Rab17	-2.82902	0.00815731	-4.98762	0.0030014
Klhl30	-3.54098	1.34255e-20	-2.17769	0.0314057
Ilkap	-0.806662	9.43343e-13	-0.636139	7.09257e-05
Tnfrsf11a	-0.651238	0.000597048	1.24941	4.96156e-07
Ccnt2	-0.551699	3.23546e-05	-0.813078	8.00689e-11
Ubxn4	0.890602	2.76415e-13	1.09275	4.49648e-37
Nifk	1.31998	4.08081e-17	0.966695	1.25569e-14
Dbi	1.05645	3.67944e-20	0.731315	0.000737067
Ddx59	-0.94277	1.68257e-09	-0.604412	0.00184977
C4bp	5.40472	0.00424347	6.19824	0.000113956
Ube2t	1.34672	5.25498e-11	2.2674	4.21928e-26
Rassf5	-1.28472	6.62951e-08	-1.27312	6.65362e-14
Cyb5r1	-0.705215	2.93021e-07	-0.78035	6.0516e-06
Adipor1	-0.730322	9.72636e-09	0.5843	0.00339457
Lamc2	-2.2932	1.1194e-15	-2.84684	1.45729e-06
Ahctf1	-0.43194	0.00100461	-0.562742	0.000462598
Efcab2	2.30732	5.27652e-15	2.3223	8.31041e-32
Srp9	2.84998	3.16468e-115	3.00336	6.40909e-174
Pycr2	1.35777	8.07458e-12	0.978292	0.00013127
Fh1	0.302902	0.00606923	0.702875	8.50454e-05
Spta1	-2.69392	0.00101626	-0.689202	0.00235761
Dusp23	1.34945	2.79411e-07	1.8723	3.38577e-08
Slamf9	-5.70432	7.78212e-20	-3.47921	3.14221e-12
Tada1	-0.598281	2.01317e-05	-0.879702	1.80559e-07
Mpc2	1.07056	3.16468e-16	1.66143	5.93955e-43
Dcaf6	0.509792	6.25518e-06	0.80643	5.01683e-10
Atp1b1	1.81305	3.95688e-22	-1.77431	0.000139939
Ccdc181	-1.57568	1.96557e-08	-2.31477	8.81259e-21
Sell	-3.68658	5.17698e-26	0.826942	0.000352585
Sele	-1.49649	6.97772e-07	2.31836	5.55586e-10
Abl2	-1.48506	3.69174e-12	-1.18875	3.17552e-05
Bpnt1	1.04869	4.24345e-15	1.09744	2.98308e-08
Iars2	1.00707	4.55348e-23	0.658134	6.74344e-08
Mark1	-0.50326	0.0136699	-1.11003	0.000416407
Nek2	0.818361	1.73112e-05	1.04868	7.49694e-09
Pacc1	0.612893	0.00175394	0.328406	0.0304871
Batf3	-1.02661	0.0223371	1.99904	2.76691e-05
Suv39h2	0.872079	7.36668e-05	0.961889	5.89043e-06
Cfap126	-4.02238	0.00411089	-6.35705	0.000145064
Dusp12	1.05731	3.42799e-13	1.60089	2.01083e-20
Sephs1	0.567683	1.54777e-07	1.17564	7.56632e-21
Phyh	1.09404	3.8418e-13	1.06812	8.12718e-08
Ccdc3	-2.65226	2.8954e-15	-2.34717	5.36498e-10
Rgs4	-2.50847	1.8564e-08	-2.97568	2.15572e-07
Enkur	-5.1852	0.000497562	-6.09917	0.000456727
Mrc1	-2.87153	2.85856e-21	-2.30305	4.93311e-18
Rabgap1l	-0.354822	0.0268727	-0.395337	0.0212995
Rsu1	0.47588	0.000540502	0.333331	0.0173858
Vim	0.68664	0.0141443	0.482174	0.00378731
Bmi1	0.394827	0.00636076	1.20973	1.87418e-12
Mllt10	-0.734179	1.34141e-09	-0.656058	8.94819e-05
Plxdc2	0.651452	7.0269e-05	0.561568	0.0414984
Ppp6c	0.709002	5.67541e-07	0.967041	1.00703e-11
Orc4	1.40849	9.07582e-23	1.36178	6.72032e-12
Lypd6b	2.08434	0.0175891	2.63591	0.000387683
Itga8	-2.1063	5.31911e-22	-1.15808	0.000173905
Yme1l1	1.63235	1.51461e-47	0.827054	1.01482e-07
Prkcq	-3.24454	3.64823e-11	-1.56782	9.3818e-08
Mastl	0.775177	0.000266313	1.25502	1.71694e-10
Med27	0.782266	6.87295e-06	0.605923	0.00658843
Fpgs	-1.37793	2.24282e-19	-0.886638	1.02966e-05
Cel	5.16696	1.65609e-05	4.6374	0.000238248
Cytip	-2.32636	1.49151e-08	-0.492527	0.0421029
Olfm1	-1.38168	7.17413e-08	-2.35004	2.47541e-06
Lamc3	4.74302	2.27063e-55	4.10017	2.90577e-22
Tor1b	-0.356107	0.00519561	-0.701126	3.52441e-09
BC005624	0.541037	0.000293599	0.964965	1.43801e-10
Psmd5	0.524864	4.74399e-08	0.40981	0.00960585
Phf19	1.5125	5.80561e-17	1.17616	2.06361e-08
Stom	-1.15911	4.99246e-06	-0.679596	8.82682e-05
Mrrf	0.525726	0.00212565	1.24292	1.07581e-13
Rbm18	1.26696	5.78637e-23	2.86244	7.3722e-65
Grb14	-3.02249	3.91869e-33	-3.66038	2.42403e-68
Ifih1	1.56386	1.89132e-06	1.20218	5.88055e-08
Col5a1	-0.724064	1.60838e-06	-0.665835	0.000485758
Notch1	-1.56981	2.18187e-23	-0.551915	3.66036e-06
Sapcd2	1.21686	1.67308e-05	-1.23902	6.01575e-06
Dpp7	0.544989	0.0385365	1.61682	1.06437e-12
Arl6ip6	0.383096	0.0297131	0.613043	0.00170035
Anapc2	-1.47855	9.71278e-38	-1.4057	6.61082e-25
Ssna1	0.62701	0.00046454	0.414658	0.0428804
Dph7	-0.968318	1.30547e-07	-1.03312	0.000202535
Ly75	-3.50083	7.33957e-23	-1.27192	0.000204086
Wdsub1	-1.24988	1.94276e-12	0.642809	0.0171468
Galnt3	-2.03717	1.30104e-12	0.655355	0.00818304
Dusp19	1.72452	3.92386e-22	3.43897	3.24113e-44
Frzb	2.95419	2.19204e-09	2.05227	0.00154936
Dnajc10	0.432475	0.00085449	-0.373289	0.00382401
Ube2e3	0.611907	6.62983e-10	0.560692	1.92804e-05
Cybrd1	2.02356	6.74297e-08	1.84466	9.51405e-12
Prg3	1.78742	0.000422338	2.44066	0.000276899
Prg2	-3.09988	7.52116e-19	-1.76032	0.0280888
Timm10	1.94487	1.37922e-26	1.63545	1.07446e-17
Itgav	-0.31221	0.0150193	0.764514	0.010224
Mtx2	1.4033	7.50027e-21	1.96279	3.49691e-40
Arl14ep	0.949208	5.19239e-07	0.937648	2.78965e-14
Emc4	1.04754	9.60546e-19	0.6201	2.63945e-05
Nop10	1.88266	3.70618e-38	2.2607	1.34349e-54
Lpcat4	-0.517274	0.0161226	-2.03097	3.91108e-11
Ccdc34	-1.05248	8.31487e-07	-1.74783	9.08492e-32
Commd9	-0.400556	0.00298788	0.348738	0.0392681
Fbxo3	1.31455	1.00621e-33	1.99047	1.17595e-44
Caprin1	0.420775	2.47168e-08	0.413303	0.00129339
Cat	-0.472263	4.20469e-05	1.04855	2.23623e-11
Pamr1	2.31947	1.47516e-41	-2.09611	2.35605e-08
Api5	-0.568875	4.81722e-08	-0.884379	1.89832e-09
Cops2	-0.289289	0.0221681	-0.585765	0.000162528
Syt13	-3.0234	0.0373362	-3.86062	0.00052797
Pex16	-0.946062	1.88406e-06	-0.427207	0.0407245
Creb3l1	-1.42903	5.10457e-10	-0.557307	1.22573e-06
Dgkz	-1.0242	1.32611e-14	-1.01575	3.59813e-06
Eif3j1	1.9001	4.4903e-21	1.10568	3.30059e-08
Lrp4	-2.37445	2.1303e-18	-0.687944	6.87488e-06
Ddb2	-2.72973	3.78831e-20	-4.32419	8.86857e-38
Tgm5	7.64285	6.48405e-11	6.52541	3.69319e-44
Capn3	-2.86775	4.03196e-08	-2.02327	0.000360779
Itpka	1.52598	0.0250477	3.81794	1.64407e-10
Ubox5	1.49532	8.50439e-16	0.989507	9.29362e-08
Tyro3	-0.909834	4.49502e-06	-1.14061	0.000105172
Ndufaf1	-0.54959	0.00859967	-0.516566	0.0242593
Ptpra	0.279691	0.00349476	0.167978	0.0464845
Atrn	0.574397	6.8152e-05	-0.660651	0.000819247
Gfra4	-6.39263	4.40457e-29	-6.63926	5.53705e-10
Rad51	0.72801	0.0015408	1.42907	3.89655e-10
Rpusd2	1.63118	3.27536e-18	2.2045	2.5362e-16
Spef1	-2.90175	1.95537e-15	-4.06425	8.66586e-26
Tmem230	0.543748	0.0174615	1.65924	3.40278e-17
Fam98b	0.582056	0.000107944	0.740219	7.59622e-05
Crls1	-1.14085	2.69263e-12	-0.753902	8.10596e-05
Hdc	-3.68771	3.7346e-17	-2.46771	2.64354e-12
Sppl2a	0.727218	1.61105e-09	1.34681	5.04966e-24
Fahd2a	0.970769	1.50989e-08	1.85969	9.18297e-18
Mrps5	1.91511	1.3341e-36	1.46362	6.41118e-33
Prom2	4.45651	2.55668e-12	3.94481	0.00511956
Nphp1	-0.696454	0.00176022	-0.897109	0.000296978
Zc3h8	1.58678	5.79285e-08	0.940543	0.00121025
Slc20a1	1.17835	6.68352e-19	0.477432	0.0024983
Il1b	-3.85159	2.25205e-17	0.985553	0.0144428
Cpxm1	-1.1907	1.51747e-09	-1.65926	8.20728e-14
Mgme1	0.592095	0.0226753	1.69579	8.69402e-16
Kat14	-0.437125	0.00922356	-0.389907	0.0495293
Polr3f	0.866232	6.72836e-07	0.646437	0.000275602
Dtd1	0.92586	2.73569e-07	0.590327	0.00132295
Acss1	-0.756336	0.0395321	0.842062	1.81003e-07
Angpt4	-0.684615	0.0207278	-1.12915	0.000302889
Tbc1d20	-0.501573	3.31045e-08	-0.357184	0.0006204
Rbck1	-0.758548	6.27375e-06	-0.538992	0.00530059
Kif3b	-0.485129	0.000666527	-0.96727	0.000223279
Mapre1	1.42024	1.13313e-65	1.36669	3.44309e-35
Fam210b	1.37036	2.35499e-09	2.37215	1.73593e-40
Stmn2	-2.84772	0.000507388	-5.15868	0.00036644
Rtf2	-0.456406	0.0101889	-0.295172	0.0124365
Zbp1	-4.47604	0.000927122	-3.11184	0.0423901
Rab22a	1.10729	3.35841e-20	1.36046	1.05518e-43
Fabp12	5.50484	0.0131259	5.45632	0.00394902
Fabp5	1.7729	6.79152e-23	0.860478	0.000265243
Chmp4c	1.97558	1.93944e-12	3.22932	2.06104e-26
Sall4	6.30689	4.10445e-11	3.59093	0.0022419
Psma7	-0.377523	0.0187125	0.348087	0.0257411
Zgpat	0.433544	0.000352878	0.752566	5.78497e-06
Map1lc3a	1.7849	1.4166e-32	1.70282	6.69471e-09
Acss2	-0.697861	0.000168149	-0.359767	0.0417457
Procr	-0.841759	0.00477163	2.20936	7.34859e-08
Nfs1	-1.16251	9.14053e-13	-1.79257	2.30614e-27
Aar2	0.923323	2.18993e-15	1.26354	1.46998e-29
Ctnnbl1	0.406972	0.00194948	0.50525	0.000245187
Tti1	-0.714501	8.48427e-09	-0.662856	3.11956e-08
Ccn5	-4.60633	1.35296e-28	-1.00622	0.00058858
Slc13a3	-4.34911	1.26735e-18	-3.52002	1.28108e-09
Ocstamp	-1.7689	4.19178e-14	-0.680139	0.0249949
Mccc1	-0.968668	2.30204e-05	-0.354645	0.0484065
Exosc9	0.972268	1.59118e-10	0.490066	0.00242789
Trpc3	-2.85152	2.63081e-18	-2.72392	2.51284e-05
Sucnr1	-3.43076	0.0182828	3.07104	0.000197106
Dhx36	1.03133	5.76436e-20	1.0084	7.8383e-11
Mfsd1	0.291435	0.0283215	0.375871	0.0226985
Ppm1l	-2.98999	6.46391e-21	-1.36849	2.72639e-05
Nmd3	2.11017	1.83112e-64	2.03613	6.50207e-33
Smad9	-0.811476	0.00032593	-1.3159	2.43393e-05
Ppid	2.12532	3.80372e-64	1.60324	1.6705e-26
Serp1	1.59791	1.06962e-53	1.80331	3.252e-42
Gmps	2.49805	2.34111e-89	2.87527	2.42931e-71
Ssr3	-0.604165	4.00346e-09	-0.819692	1.86446e-11
Ccnl1	-0.793757	4.43813e-09	-0.904237	1.02264e-09
Veph1	-6.02286	2.76399e-06	-3.73708	0.0473073
Nras	0.668599	4.77371e-07	1.00523	6.42143e-09
Csde1	1.11408	1.81864e-27	1.15511	2.34451e-36
Sike1	0.621927	3.10071e-07	2.09126	2.59263e-56
Cd2	-7.19338	7.40116e-10	-2.87727	9.81494e-06
Gdap2	0.839046	4.91654e-11	0.31011	0.0440525
Tbx15	-2.98276	0.000595276	-2.35934	8.20124e-05
Sec22b	1.44905	1.22288e-28	0.925652	3.95467e-10
Slc25a54	9.10233	2.5678e-16	8.78664	1.70609e-12
Gpsm2	1.91216	4.62521e-26	0.411387	0.0032319
Slc6a17	-3.03459	5.14605e-12	-7.87583	6.82914e-11
Slc16a4	1.08913	0.00521163	-1.35011	0.0090169
Npr1	-0.638853	0.000314247	0.330645	0.0468927
Ints3	0.579105	4.28961e-06	0.524394	3.02157e-10
Jtb	0.577839	4.92854e-07	1.55758	1.09815e-30
Creb3l4	-2.52903	7.93312e-05	-2.38426	0.0261413
Nup210l	-4.61321	7.18961e-05	-6.35028	1.44675e-06
Il6ra	-3.67773	2.47553e-49	-2.20327	3.28209e-16
Adar	-1.68957	7.8122e-17	-0.737493	0.000297832
Pmvk	-1.32979	2.18059e-15	-1.68587	8.27392e-17
Slc50a1	-1.41301	1.06949e-13	-1.07657	2.40833e-10
Tmem144	2.1071	4.58749e-17	1.98787	5.06752e-07
Mfsd14a	-0.552615	0.00216707	0.425936	0.00655531
Vcam1	-2.50635	1.49191e-28	-1.56863	2.07297e-08
Extl2	3.21123	4.93018e-113	2.6653	1.24011e-67
Larp7	-0.748653	2.61876e-07	-0.420667	2.25487e-05
Hadh	-0.515136	4.4557e-07	-0.379951	0.00406041
Lef1	2.09513	4.52381e-45	0.825312	0.00383948
Tlr2	-4.04194	4.72025e-51	-1.97885	3.94217e-21
Pla2g12a	-0.521536	0.0152191	0.799626	0.000460399
Ctso	-1.62805	7.07026e-13	-0.860831	0.000136701
Gstcd	-0.96795	4.5047e-08	-0.526617	0.0464704
Ptgfr	2.01753	6.96593e-15	0.996951	0.00187227
Zbtb7b	-1.89316	1.25905e-15	1.07953	7.72149e-12
Cks1b	0.683444	1.27068e-05	1.31064	9.76501e-14
Rit1	-1.51164	2.65218e-15	-1.18669	3.78928e-19
Naxe	0.225951	0.0400754	1.43966	2.42696e-24
Dclk2	-0.839315	0.00154577	-2.54091	8.26178e-28
Chd1l	0.571668	0.000149496	0.487307	0.0139392
Gpr89	1.83659	6.87169e-61	2.70899	2.48828e-81
Tars2	-0.822547	1.26649e-08	-0.729751	2.74228e-08
Bcar3	-2.38427	1.86938e-24	-0.890491	3.92382e-08
Abcd3	-0.418251	0.00547326	-0.774937	4.72252e-14
F3	-3.52402	1.54777e-07	-3.1047	2.08373e-05
Cnn3	0.533139	0.00112106	0.395817	0.000234918
Ptbp2	0.84207	5.52178e-06	0.628014	0.0017067
Dapp1	-5.50264	2.73555e-23	-2.17708	1.07596e-29
Nfkb1	-1.27418	8.27878e-23	-1.27232	1.30209e-45
Manba	-1.47742	1.3033e-21	-0.797538	2.44641e-08
Cisd2	0.531254	0.000122534	1.18975	1.31118e-07
Rpf1	0.783887	2.35291e-12	0.662919	2.86448e-06
Bcl10	-1.31824	1.4993e-23	-0.464725	0.000178932
Pip4p2	-1.64776	3.71157e-28	-2.34646	1.72562e-32
Decr1	0.244929	0.0269678	0.843005	1.08932e-06
Cpne3	0.544571	0.000210378	0.764835	7.35655e-05
Rmdn1	1.07173	1.26424e-06	2.36735	1.25778e-15
Tmem68	0.879135	2.42028e-10	0.741973	0.0012276
Atp6v0d2	-1.10764	4.95403e-08	0.721794	5.66493e-05
Ubxn2b	1.94781	1.77736e-14	1.04995	1.25889e-05
Coq3	1.34274	2.11906e-11	1.4846	2.46738e-11
Pnisr	0.541618	0.0304553	0.308037	0.00748045
Ndufaf4	0.602049	0.00216182	0.669549	0.000108044
Gtf2b	0.328635	0.0319562	0.251369	0.0267578
Gabrr1	6.22094	3.22882e-06	2.98819	0.0203532
Rars2	-0.956786	9.24549e-12	-0.611849	1.17621e-05
Slc35a1	0.819417	1.36671e-06	0.521223	7.31301e-05
Smim8	1.03364	1.55599e-05	0.648288	0.0255661
Aldob	-3.76325	0.0346155	-3.53162	0.00370835
Exosc3	-1.30042	3.73263e-13	-0.964777	1.22748e-07
Abca1	-2.42093	8.68316e-29	-1.35807	8.36314e-14
Nans	1.17777	3.24229e-07	-0.517593	0.000777383
Erp44	1.02419	1.05863e-14	0.736169	1.94084e-10
Brinp1	-5.51077	9.29592e-07	-4.71373	7.00575e-06
Tnfsf8	-4.03232	0.00447878	-4.49216	0.00136347
Txn1	0.928853	6.7492e-10	0.825739	9.02251e-10
Ptgr1	0.614215	0.00903627	1.77588	1.46241e-10
Slc46a2	6.08612	0.00152337	6.68676	4.09371e-10
Alad	-4.05015	2.49762e-44	-3.04163	2.20529e-43
Pole3	1.18058	4.61456e-29	1.26981	5.99873e-19
Smu1	0.407662	1.76622e-06	0.40588	0.000553781
B4galt1	-1.80485	7.43738e-71	-1.42136	1.32993e-20
Rad23b	0.793596	1.85342e-14	0.482252	5.24711e-06
Aqp7	-3.72816	3.0446e-14	-2.43939	7.56979e-05
Nol6	-0.621841	2.43827e-11	-0.578823	0.00160257
Epb41l4b	-0.697428	0.00958383	-2.45714	2.40754e-11
Ubap2	-0.405379	0.00177326	-0.663045	2.72266e-08
Vcp	0.701363	4.58262e-11	0.35527	0.000597001
Fancg	-0.917046	2.10615e-06	-1.29827	5.42117e-11
Stoml2	0.846108	4.33969e-17	0.954181	1.31735e-07
Unc13a	-1.94995	0.00590766	-3.21601	0.00452408
Ccdc107	0.894876	3.37398e-08	0.450392	0.0054948
Gba2	-0.387567	0.0115638	-0.745363	1.55822e-07
Hint2	1.31065	2.30397e-14	1.35594	1.83262e-07
Reck	0.571204	0.0491915	-1.16603	0.00553342
Hacd4	-1.27277	3.15206e-13	0.867554	1.48886e-07
Dph2	0.915284	4.05945e-07	1.27187	2.67028e-08
B4galt2	1.77727	3.80135e-39	1.43188	1.79106e-17
Rnf11	0.44925	0.0039256	0.382935	0.0293972
Caap1	0.405729	0.0259978	0.44826	0.0128304
Scp2	0.838751	8.35009e-14	0.772883	1.41975e-09
Magoh	0.87341	2.22992e-14	0.905074	1.99703e-10
Tmem59	0.584856	1.33338e-13	0.579342	1.76882e-09
Ssbp3	0.665922	5.05482e-07	1.22345	8.00289e-19
Exo5	-1.21041	3.24807e-07	-1.57735	7.15684e-12
Ppcs	0.578161	0.000869712	0.809246	0.0022022
Rragc	-0.941238	6.22805e-16	-1.03627	1.18306e-18
Ndufs5	0.972258	5.12008e-13	1.49314	2.44581e-34
Epha8	-8.16509	5.14084e-12	-7.78144	1.86685e-10
Hmgcl	-0.92372	2.71416e-13	-1.09184	1.16634e-11
Fuca1	-0.263739	0.00776378	-0.548542	5.7602e-06
Pnrc2	-6.43864	2.73429e-69	-4.99197	1.32308e-79
Akr1a1	-1.2937	3.27298e-62	-1.5452	6.06655e-64
Nasp	0.512452	9.65203e-05	0.576861	0.000495577
Ipp	-0.494359	0.0165751	-0.741743	6.5883e-05
Tal1	-2.50727	2.43235e-08	-0.395165	0.0338712
Ebna1bp2	0.74209	3.83e-10	1.04211	1.41111e-22
Pla2g2d	1.65234	0.0119306	4.28851	2.37102e-18
Pink1	-1.1701	3.07511e-21	-0.440605	0.00390038
Kif17	-2.22859	0.0213408	-3.57907	0.000297641
Hp1bp3	0.521336	3.69902e-06	0.480624	2.47646e-05
Sema3c	1.82702	1.12059e-12	-1.43828	0.00192088
Azin2	-0.624335	0.00535462	-2.72612	7.06365e-09
Syf2	-0.436028	0.0126256	-0.336829	0.0158611
Tmem50a	0.639929	2.01738e-05	1.50289	5.57223e-41
Rhd	-3.10216	0.000173525	-0.683384	0.000372164
Stmn1	1.3588	2.9973e-26	1.39821	2.60866e-39
Zfp593	1.11609	7.12392e-09	1.65403	7.61796e-12
Gpn2	0.786244	3.64338e-09	1.09915	4.19059e-11
Slc9a1	-1.28075	4.87941e-26	-1.33756	5.33356e-40
Mrps15	0.995139	3.70144e-20	1.41745	1.52397e-22
Map3k6	-1.05239	2.24265e-06	-0.751199	0.000289832
Pclo	1.52469	0.0260169	-3.25684	0.00499851
Fam76a	-0.732907	6.20608e-07	-0.992266	5.29098e-10
Stx12	0.867226	9.66968e-11	0.893035	4.65599e-27
Smpdl3b	-2.47302	3.06422e-14	-3.23823	9.38766e-07
Sesn2	-1.91413	1.38381e-27	-1.52146	1.14911e-12
Taf12	1.47488	1.16472e-27	1.37182	1.15385e-17
Utp11	0.444884	4.79539e-05	1.32871	3.19786e-37
Epb41	-1.61533	8.95744e-15	0.520205	0.0205925
Mecr	-0.759833	1.38059e-05	-1.01967	9.87339e-08
Casp9	-1.51404	2.44401e-22	-2.11725	2.59773e-36
Fbxo42	-0.253306	0.0415498	-1.6573	6.78211e-24
Xrcc2	-2.01892	1.47072e-09	-1.30841	0.000126285
Rheb	1.6763	3.97376e-69	1.34461	1.71007e-28
Abcf2	-0.397985	0.000382705	-1.11968	1.81675e-11
Vamp3	0.691543	0.00034255	0.493894	0.000510292
Tmub1	1.01069	1.22833e-06	1.62253	9.43469e-15
Fastk	-0.845733	5.16895e-08	-1.25866	1.66587e-15
Tnfrsf9	-3.34575	7.35429e-11	-2.00939	0.0008216
Cenps	1.18615	4.46729e-05	2.28561	1.01593e-20
Dffa	0.979685	4.75383e-18	0.377756	0.00832973
H6pd	-1.18768	2.06347e-21	-0.746084	1.78537e-08
Nos3	-1.3273	6.00405e-07	-0.950336	0.00787464
Ctnnbip1	1.18605	2.52816e-17	1.00472	6.8631e-07
Fam126a	-0.721791	0.000602286	-1.19998	7.60414e-08
Tomm7	3.049	3.49689e-125	2.98032	1.35735e-111
Rint1	1.29478	1.63733e-20	0.677402	2.30191e-07
Draxin	-4.51356	8.27367e-05	-5.7206	5.37843e-06
Agtrap	1.07296	1.01621e-16	0.901807	2.13462e-05
Orc5	-0.390319	0.00864798	-1.12401	1.80559e-07
Clcn6	-0.636701	0.000349956	-1.27761	1.6357e-09
Pmpcb	-0.735817	3.56841e-12	-0.434751	0.000545153
Dffb	1.08441	2.82403e-05	0.535594	0.0209414
Tprgl	-0.298319	0.00100151	-1.29646	1.69934e-43
Atad3a	-0.770335	1.64636e-10	-0.880207	4.33185e-06
Ski	-1.19625	8.01585e-23	-1.1411	3.16501e-09
Pank4	-0.834535	1.46536e-09	-0.883038	2.13992e-07
Prxl2b	-2.48657	1.20074e-22	-2.87434	4.07722e-11
Mmp23	-2.54915	3.58634e-18	-1.92813	2.18713e-06
Nadk	-0.909576	1.81935e-09	-0.528859	1.98345e-05
Mrpl20	0.924146	9.46789e-15	0.632772	2.77596e-06
Ccnl2	-1.07121	1.55107e-19	-1.09364	1.43747e-18
Mxra8	-0.922796	1.99221e-07	-0.497642	0.00451309
Tas1r3	-2.00909	0.0318711	-3.11625	0.00636942
Cptp	0.514798	0.00689588	0.448082	0.0232022
Tnfrsf4	-5.51787	7.51787e-06	-5.64573	7.54063e-06
Cd38	-0.761944	0.00674083	0.697432	0.0175623
5730480H06Rik	1.70315	1.12372e-14	1.50622	2.37937e-14
Trmt44	1.1285	1.69778e-10	1.23307	6.59783e-09
Rgs12	-0.602469	0.00139062	-0.350635	0.0105563
Lrpap1	1.21689	1.13388e-28	1.00817	4.39971e-17
Nelfa	1.04879	2.84872e-14	0.811652	5.87685e-10
Man2b2	-11.6032	1.99876e-28	-11.0864	8.01908e-26
Ppp2r2c	-4.51268	0.0025445	-7.67075	0.000370302
Nsg1	1.29981	5.77295e-23	1.73748	0.000499114
Rab28	2.00959	2.44096e-34	1.02026	1.49942e-11
4930548H24Rik	7.42673	6.77334e-11	4.72577	0.00541739
Mrpl33	0.403287	0.0249178	0.792509	5.2697e-10
Ppm1g	-0.308555	0.013876	-0.912181	2.64932e-09
Nrbp1	0.388739	0.000207985	0.281412	0.00851976
Khk	-2.50778	7.3303e-30	-2.80514	6.70121e-26
Emilin1	-0.821878	2.80886e-05	-0.834955	1.08732e-10
Dhx15	-0.475826	0.000806409	-0.673319	2.72617e-06
Anapc4	-0.992536	2.81192e-11	-0.541162	5.24184e-06
Zcchc4	1.02243	4.04425e-06	0.934072	0.00135069
Fam114a1	0.472833	0.00853281	-0.675157	0.0133087
Sel1l3	-2.52808	0.000146805	-2.71302	0.000570633
D5Ertd579e	-0.443225	0.0150066	-1.59458	3.42468e-14
Klb	-4.46477	8.90126e-29	-1.59766	0.0259384
Grpel1	1.00724	3.8989e-13	0.959732	1.93724e-12
Gnpda2	0.576002	0.00115504	0.39751	0.0274879
Uchl1	-1.71676	0.00285632	-6.19848	3.72184e-06
Srd5a3	-0.817289	1.84228e-09	1.06175	4.86024e-12
Tmem165	-0.798734	1.2359e-06	-0.268827	0.0279609
Paics	0.279554	0.0175891	-0.447594	0.0207013
Pigg	0.875902	1.92113e-07	0.497132	0.00215134
Dr1	0.981235	5.50857e-11	1.06407	7.66831e-06
Brdt	-7.95548	5.8928e-13	-6.50152	1.03634e-08
Enam	7.7052	7.8941e-11	6.42971	1.49444e-06
Zfp326	0.820226	2.1078e-05	0.547522	0.0261948
Sparcl1	-1.05398	0.0001503	-1.05178	0.00349725
Nudt9	-0.691342	2.06769e-05	-2.31235	1.58479e-51
Hsd17b11	-1.20238	5.22098e-09	-0.444713	0.0232574
Coq2	1.46412	6.78385e-20	0.800022	2.50032e-12
Plac8	-3.40473	2.10189e-24	-1.08576	9.74878e-06
Cds1	-1.85052	3.02978e-07	-3.09589	7.01037e-08
Bmp3	1.76314	2.03452e-16	1.05914	6.2855e-13
Tfip11	0.436718	8.78231e-06	0.581752	0.000210508
Rassf6	-5.642	2.85388e-05	-5.07281	0.00219621
Ppbp	-8.69703	5.93186e-14	-3.94324	1.54933e-22
Eif2b1	-0.676083	1.57428e-06	-0.348547	0.0380781
Mphosph9	0.722618	3.42918e-05	1.53861	4.00418e-31
Rilpl2	1.14458	3.64767e-23	1.32474	1.82421e-18
Sdad1	0.327727	0.0182788	0.661786	0.000320249
Kntc1	-1.13456	5.23e-11	-0.992123	1.67794e-09
Stx2	-0.772519	2.74862e-07	-1.94683	6.51562e-57
Ran	1.51435	1.49331e-38	1.16509	7.66426e-12
Hpd	5.29144	0.000301839	6.88309	4.35725e-07
Cct6a	-0.654728	1.27467e-10	-0.517133	2.54907e-05
Brap	-1.6368	2.72491e-43	-1.46541	4.68641e-33
Fam216a	1.30629	6.25801e-15	0.873915	5.2828e-10
Atp2a2	-0.502092	7.71466e-05	-1.08006	1.29086e-11
P2rx4	0.932558	4.57885e-13	0.728492	2.86231e-06
Tmem132b	4.56352	7.8843e-32	3.20949	6.801e-06
Anxa3	-1.52868	1.17319e-11	-0.735702	0.000247482
Mfsd7a	2.27392	3.3741e-09	1.35748	0.00102335
Ddx51	0.877216	1.81168e-08	0.622029	0.00176028
Srsf9	0.605291	2.369e-09	0.869812	6.60837e-12
Cyp2w1	8.30663	1.31635e-12	7.00335	2.16985e-07
Acads	-1.3874	9.26557e-12	-0.695323	0.000476738
Sppl3	-0.582677	1.18239e-06	-0.824061	3.84389e-09
Psmg3	0.821999	6.54568e-05	0.837198	4.46207e-07
Mad1l1	-1.33848	6.67598e-26	-1.37627	2.26588e-15
Mrm2	0.661107	0.0179664	0.667881	0.0115783
Oasl2	-6.27554	2.08232e-07	-6.40406	9.50456e-07
Lfng	-1.17405	1.45212e-07	-0.705108	0.000869392
Tmem106b	1.99133	2.21783e-105	1.57481	2.83417e-29
Mmab	1.37736	7.71178e-15	1.16802	2.98198e-16
Usp30	0.751111	1.89862e-09	0.896068	3.6366e-11
Ddx54	0.769828	8.35263e-14	1.04434	5.78746e-19
Dtx1	3.58646	3.97553e-17	3.55852	1.43369e-16
Rpl6	1.44353	2.57087e-54	1.07084	1.43764e-22
Ccz1	-1.01849	1.08608e-16	-0.960211	3.59319e-11
Pdap1	1.56471	5.83756e-57	1.47164	1.47453e-33
Ptcd1	-0.696181	2.69526e-06	0.52057	3.74535e-05
Rasl11a	-3.25892	4.91926e-39	-2.07365	4.99372e-09
Pan3	-1.11339	4.6726e-25	-0.779233	1.13708e-08
Pomp	1.7287	5.063e-49	1.94846	6.22182e-43
Col1a2	-1.84976	5.01576e-10	-0.678813	0.00012437
Gng11	0.775311	4.67639e-05	1.3171	1.92757e-11
Tfpi2	-6.14432	1.6666e-13	-4.52039	1.13692e-09
Tspan12	0.416488	0.0267037	1.11347	3.25943e-07
Bcl7b	0.324178	0.0373985	0.46003	0.000456048
Cul1	-0.908648	2.60687e-23	-0.764575	4.38999e-11
Pop7	0.976011	9.8594e-09	0.844677	7.7273e-05
Agfg2	-1.81501	1.70589e-20	-2.26345	8.27794e-44
Arhgef5	-1.04659	4.23657e-08	-1.15132	1.71606e-06
Asns	-0.518394	0.00295528	-2.44419	2.00142e-29
Pon3	-6.39457	4.73366e-68	-3.07927	8.29515e-12
Nt5c3	-0.412025	0.0486998	-1.73276	2.53383e-15
Fkbp9	-0.547135	0.0230834	-0.769568	0.00151982
Cep41	1.30799	3.07191e-09	1.25793	7.85594e-16
Igf2bp3	-1.14488	7.65056e-14	0.506621	0.00632597
Npy	9.01292	2.18492e-147	1.84612	0.0466529
Gsdme	1.91177	4.40463e-13	0.923149	5.45389e-06
Cbx3	1.61711	1.01093e-35	1.39607	2.39009e-33
Clcn1	-2.74043	0.00890783	-2.95846	0.0014549
Casp2	-1.00645	5.25459e-09	-0.77459	0.000111764
Mrps33	1.71128	2.66787e-17	1.05239	1.28682e-08
Pradc1	0.555084	0.00678235	0.49781	0.0037197
Fbxl14	-1.13744	1.5378e-05	-0.686292	6.29238e-06
Mrpl19	1.42509	1.40153e-35	1.50336	4.47444e-26
Aplf	-1.17724	0.0013486	-2.61655	7.05184e-30
Gp9	-6.72789	2.41828e-08	-0.879558	0.0175974
Rpn1	0.728562	1.3263e-10	0.391733	7.95008e-09
Gxylt2	0.627061	0.00035827	1.11332	2.59582e-10
Chchd6	1.4657	6.04561e-17	1.23123	1.16303e-07
Nup210	-1.56126	0.000110103	0.526588	0.00291792
Xpc	0.430513	0.00976661	0.732448	4.09921e-06
Tmem43	-0.731752	8.27267e-08	-0.605097	1.44353e-08
Slc6a6	-1.45103	4.76523e-37	-0.85919	6.22171e-08
Arl8b	0.709947	1.36461e-10	0.838438	6.80077e-16
A2m	2.7283	0.00388161	2.56172	8.68386e-05
Ptms	0.747942	1.68691e-05	0.501764	0.0392874
Lag3	0.941243	0.0115362	1.12011	0.00176548
Cops7a	0.552012	7.50507e-05	1.06778	3.46836e-13
Cd163	-1.97553	3.83771e-05	-2.14525	0.00200142
Clec4d	-7.30478	7.72113e-15	-1.02225	0.0044437
Cd69	4.53957	4.53018e-24	5.77825	5.93661e-78
Adipor2	-0.380592	0.00159944	-0.804113	2.83968e-11
Ccdc77	-1.19808	0.000672396	-1.28516	3.54738e-16
Klra1	6.89379	1.3758e-10	4.86161	4.98844e-07
Magohb	-1.57776	1.23328e-05	-2.37608	2.29369e-12
Ybx3	-0.871817	6.7052e-13	-2.24285	4.32093e-93
Lrp6	-1.03603	2.80502e-09	-0.584857	0.00714147
Ddx47	-4.37447	1.63e-36	-5.40024	1.59908e-42
Plbd1	-2.38621	5.18266e-22	-0.90219	1.86918e-06
Arhgdib	-1.03246	0.000179868	0.652462	0.00522624
Rerg	-2.10503	3.5377e-15	-0.955595	0.00123248
Ldhb	-0.593035	0.00235486	-1.78562	1.26966e-06
Lrmp	-4.83894	2.03487e-52	-1.93965	1.1023e-19
Camk1	-1.87747	7.7796e-35	-2.19071	4.84645e-43
Tada3	1.07583	1.07162e-26	0.469758	0.00176366
Etnk1	-0.891408	1.01412e-05	-0.470263	0.00950087
Ttll3	-1.24466	5.78499e-05	-1.54473	4.58188e-05
Creld1	1.46753	1.86484e-36	0.930267	0.0049476
Emc3	-0.24714	0.0354225	-0.317912	0.000852158
Med21	-7.85068	2.48583e-13	-8.17649	6.83665e-14
Ccdc91	-1.47645	5.41041e-17	-2.03798	1.41536e-14
Slc6a1	-6.49571	1.41244e-09	-4.03508	4.97256e-08
Tamm41	-1.64534	2.65762e-13	-2.19161	2.12758e-21
Slc2a3	-2.78698	1.99226e-17	-1.40806	9.68605e-11
Pianp	-5.65971	5.98993e-31	-2.90576	2.00238e-11
Mrpl51	1.75761	3.70456e-46	1.44558	3.22617e-16
Tnfrsf1a	-2.66457	1.1151e-75	-1.82589	5.33768e-40
Cd9	1.34759	1.68389e-12	-0.670555	0.0422268
D6Wsu163e	0.388618	0.00417568	0.601578	1.96851e-05
Fkbp4	0.510998	1.16276e-06	1.32133	1.61383e-27
Qpctl	2.06899	1.28394e-66	2.87241	1.94109e-67
Dmwd	-0.542702	0.000192418	-1.90156	3.4153e-17
Pop4	1.12305	1.02881e-08	1.68544	2.48632e-12
Rpl28	0.941329	7.62262e-14	0.907277	6.2966e-13
Cyfip1	0.469286	1.82232e-06	0.693471	2.55147e-11
Nipa2	0.717584	5.57873e-09	1.2106	1.98852e-11
Zfp94	1.44355	1.631e-07	2.33401	1.24788e-31
Tjp1	-1.41561	9.28321e-29	-1.06902	5.01227e-07
Mtmr10	0.448272	0.00640004	1.12375	6.39243e-07
Chrna7	-4.03091	0.000183367	-3.76695	0.00840271
Hddc3	-0.641331	9.4962e-05	-0.686298	0.000584616
Pex11a	-0.675653	0.00116039	0.930196	0.00205192
Ttc23	0.357416	0.0479541	0.673438	0.00427149
Tyrobp	-2.72194	5.28996e-22	-0.629417	0.00442533
2200002D01Rik	-2.9134	0.0204543	-4.18868	0.00416012
Det1	-0.560616	0.00132198	-0.716601	0.00797146
Mrps11	0.851551	1.22004e-05	1.09975	6.05969e-08
Ddias	-0.577113	0.0123657	-0.5167	0.00390242
Ndufc2	0.647316	2.33033e-05	0.920247	4.86511e-07
Coq7	0.544396	0.00225775	0.395663	0.015573
Smg1	-0.951377	5.43178e-08	-0.544331	0.00617166
1110004F10Rik	0.556	2.50217e-05	0.465806	0.00331128
Cyp2r1	3.3028	3.81618e-19	4.57592	5.31673e-35
Qprt	-5.5701	1.08247e-15	-3.66071	9.11213e-11
Kif22	0.40192	0.00464126	0.455625	0.00158323
Cdipt	1.25655	9.44063e-21	0.953692	4.35215e-14
Gdpd3	-1.22744	0.00346492	-1.51552	0.00302048
Rab6a	1.37652	1.54846e-41	0.748273	8.86077e-15
Nupr1	1.62984	8.72725e-67	0.672437	0.00202283
Atp2a1	-3.39288	0.00740632	-3.09125	0.0315142
Eif3c	0.578868	4.98443e-09	0.428735	2.54253e-06
Lat	-4.25452	2.4491e-23	-1.24287	0.000631529
Rps3	1.69903	4.79416e-30	1.50403	2.69209e-39
Il21r	-0.93676	0.0387172	0.975905	0.000301566
Il4ra	-0.859614	0.000287617	0.805084	4.87065e-06
Il4i1	-1.8719	2.23975e-06	-1.04475	0.0419274
Acer3	1.09761	9.45683e-13	2.38352	1.13471e-33
Slc5a11	-4.15596	0.0041591	-6.32436	8.11159e-06
Itgax	-5.78507	6.27451e-62	-2.08812	1.61574e-07
Sbf2	-0.37256	0.00125627	-0.428041	0.00154005
Kat8	0.759387	7.6961e-06	0.855364	1.79668e-05
Stx4a	0.553331	1.13713e-08	1.1717	2.82486e-31
Phkg2	-0.932596	8.7637e-10	-0.341299	0.00955604
Bcat2	-2.10622	7.10829e-15	-1.5037	7.94148e-12
Rgs10	0.533341	0.00033464	0.68982	1.87871e-08
Bag3	0.984894	3.39545e-09	0.575584	0.00654479
Cpxm2	-2.20868	6.09082e-14	-2.30472	1.84066e-10
Chp2	-2.02122	0.00290569	-3.0764	0.000571042
Ndufab1	1.9073	1.98928e-55	2.172	2.93256e-47
Gga2	0.28655	0.0164323	0.307939	0.00533997
Scnn1b	6.97796	1.31514e-10	3.06127	0.0102198
Cdr2	-1.09598	1.50776e-19	-0.517189	0.00674478
Polr3e	0.312742	0.00442809	0.622471	1.29044e-05
Rrp8	1.36604	1.52857e-26	1.06789	6.97932e-07
Ilk	-0.572322	1.08484e-06	-0.505534	5.28618e-05
Tpp1	-1.8016	5.59009e-69	-0.726536	2.64662e-06
Cnga4	5.30525	2.32075e-08	3.6046	0.000987503
Tmem159	1.47437	1.72179e-19	2.11856	2.43904e-36
Tha1	-2.5335	9.35433e-19	-1.2595	0.000544493
Lhpp	1.09891	2.21568e-13	0.808385	0.00035719
Eef1akmt2	0.833449	2.68019e-05	1.87145	3.31642e-17
Ctbp2	-0.277102	0.0173473	1.95154	4.23675e-77
Rrm1	-1.0671	9.20571e-10	-0.730614	0.00014556
Stim1	-0.631633	4.27074e-06	-0.557683	0.000135354
Art1	-4.13396	2.1905e-07	-4.33374	3.25557e-05
Mki67	-0.928673	1.11318e-08	-0.480703	0.00566177
Nrip3	2.12556	9.60847e-06	-1.20726	0.00180947
Tmem9b	0.493528	0.00131825	1.68653	1.8286e-22
Tub	4.23681	1.3386e-123	1.62317	0.00197147
Eif3f	1.18175	2.43371e-31	1.10899	2.14419e-26
Cdk16	0.678398	1.4375e-09	-0.38022	0.00655531
Usp11	-1.35027	2.58178e-08	-1.78517	6.58217e-33
LTO1	1.067	1.17743e-14	0.8174	3.82175e-07
Fadd	1.47948	1.90275e-11	1.66556	4.65093e-14
Nadsyn1	0.426458	0.03181	0.781536	0.00233807
Elf4	-2.34086	1.73971e-49	-1.76141	9.65849e-28
Stk26	2.72735	3.48083e-25	1.06962	0.00571298
Slc9a9	-1.81818	7.71761e-09	-1.89413	2.125e-06
Fgf13	1.08589	6.44224e-06	-1.97987	0.00360447
Ccdc22	-0.530143	0.00108444	-0.407782	0.00441171
Prickle3	-1.31199	3.4292e-14	-0.861786	0.00105802
Ccdc120	1.74784	7.56505e-15	2.21475	1.97375e-21
Timm17b	2.19991	9.52532e-56	1.54216	3.63953e-14
Gata1	-2.09603	0.0119959	0.441088	0.0337521
Was	-3.4924	4.68887e-37	-0.963956	1.06015e-07
Wdr13	-0.297929	0.0257356	-0.41511	0.0221436
Ftsj1	1.14668	8.14513e-12	-0.737987	0.00157172
F8	-4.94114	9.74024e-33	-1.61003	4.71652e-07
Fundc2	1.44188	1.10774e-29	1.18634	6.60837e-12
Cmc4	3.36791	8.88996e-29	2.61138	3.93667e-18
Brcc3	-1.13769	6.20723e-05	-1.69535	6.39781e-10
Awat2	-4.77529	0.00110169	-5.01967	0.00414701
Igbp1	-0.727396	2.48402e-11	-0.427761	6.65748e-05
Pbdc1	2.40107	9.3927e-59	1.47582	4.02959e-22
Magee1	0.534912	0.0143588	-1.61636	0.00155359
Sh3bgrl	0.983866	2.55608e-11	1.28895	1.05614e-10
Tnmd	-1.47145	0.00921966	-1.81103	0.0245946
Sytl4	-1.4891	1.75477e-06	-0.760477	0.00469818
Cstf2	-1.00677	3.41007e-08	-1.71399	4.91168e-16
Xkrx	-3.46038	0.00263955	-5.5296	0.000340485
Pdha1	-0.924178	2.24561e-17	-0.697809	2.90861e-12
Map3k15	-5.04941	4.93448e-27	-5.07148	5.04359e-23
Nono	0.729221	7.43681e-19	0.775589	1.80411e-15
Rps4x	0.813766	3.07121e-18	0.443648	5.28254e-05
Tsx	3.32356	0.00115653	5.1808	0.00317211
Abcb7	0.85448	2.84197e-10	0.972549	1.45495e-06
Gabrq	7.59213	1.27714e-09	4.88116	0.0033425
Msl3	-1.26188	2.35925e-28	-1.65066	1.44287e-31
Trex2	4.76929	0.000679823	6.09654	0.000241448
Car5b	0.935848	0.010046	2.3542	1.04336e-13
Zfp92	5.28706	3.53816e-16	4.11448	2.00682e-06
Pir	-0.965197	0.00112904	-3.28765	2.77267e-22
Piga	-1.52278	9.05651e-10	-3.01192	4.85603e-54
Asb9	7.96834	1.00647e-13	5.90466	2.37655e-05
Hcfc1	-0.816837	3.43754e-21	-0.621944	0.000590625
Naa10	0.747508	2.07336e-14	0.824385	1.16431e-09
Morc4	-0.652942	0.000729648	-0.823611	0.000398134
Lamp1	-0.477279	1.15616e-05	-0.863767	1.10329e-32
Gas6	-1.52651	1.64928e-25	-1.12376	5.99823e-08
Coprs	2.87481	3.58403e-75	2.5293	7.55737e-30
Angpt2	-2.54802	2.4456e-24	-1.27763	0.000233724
Slc25a15	-0.919411	3.71622e-07	0.868281	0.00823872
Plpbp	0.544905	0.000172904	0.962641	9.95778e-10
Eif4ebp1	1.57231	4.11897e-25	1.04757	6.34609e-08
Col4a1	-1.14369	5.21529e-11	-0.86678	0.00107215
Col4a2	-1.04631	6.68171e-10	-0.79362	0.000545153
Ankrd10	0.605894	2.29818e-05	0.583809	2.89733e-05
Leprotl1	1.52938	9.78095e-43	1.49198	5.0321e-24
Dctn6	1.39589	3.04666e-23	0.484402	0.000205329
Gpm6a	-2.41089	0.000144452	-3.04274	1.18135e-09
Spata4	7.71585	1.14633e-11	7.05833	4.03016e-08
Vegfc	-1.73883	6.58156e-17	1.0529	2.18893e-05
Dlc1	-0.742529	6.12422e-12	-0.957341	1.59534e-10
Eri1	0.704926	2.23057e-08	0.899234	6.87008e-07
Mrps31	0.832736	5.68327e-10	1.256	4.5043e-18
Smim19	0.967116	5.41418e-09	1.3377	1.68591e-11
Gins4	-1.29675	3.37591e-14	-0.531122	0.00144383
Adam3	-6.04498	4.39393e-06	-5.46929	0.00343186
Tenm3	-2.11748	2.44742e-11	-1.44755	1.29084e-07
Rwdd4a	2.3173	5.79259e-86	2.27852	8.83713e-51
Wrn	-0.517915	0.000663023	-1.31112	9.50578e-20
Galnt7	-0.258883	0.0281998	0.651029	0.000767243
Hpgd	-5.07528	5.72869e-147	-2.61838	3.5681e-44
Cenpu	2.02431	3.01675e-14	2.15878	3.57015e-21
Acsl1	-2.3122	1.62235e-27	0.510218	0.00480286
Ufsp2	0.500636	1.06604e-05	1.38946	2.2725e-34
Tlr3	-1.92683	6.54236e-06	-0.817843	0.0457299
Palld	0.85396	6.97772e-07	0.385392	0.00253069
Cbr4	0.952183	1.73658e-07	1.54741	5.94425e-12
Sh3rf1	0.518739	0.00154026	-0.933014	0.00212341
N4bp1	0.469288	0.00335988	0.680673	9.35476e-08
[truncated: 4,788 more rows]

## Sheet: Supplementary Data 3
421 disproportionately differentially expressed genes
gene_name	log2FoldChange_CD6	padj_CD6	log2FoldChange_CD1	padj_CD1		Key
Cdh1	1.52747	0.0426813	-2.8107	2.53967e-07		gene_name	Gene symbols
Cd52	-4.15366	9.2382e-23	0.961548	0.00202528		log2FoldChange_CD6	L2FC values from interspecies comparison of jerboa TV6 vs. mouse TV6 differential expression analysis; positive values indicate higher expression in jerboa TV6
Vpreb3	-3.82268	2.03033e-14	0.692755	0.0247582		log2FoldChange_CD1	L2FC values from interspecies comparison of jerboa TV1 vs. mouse TV1 differential expression analysis; positive values indicate higher expression in jerboa TV1
Cfp	-4.38041	1.60942e-52	-1.02176	0.000298995		CD6	Synonym for TV6
Sost	-4.41502	1.03873e-17	-1.39493	0.00126284		CD1	Synonym for TV1
Hoxc13	0.507711	0.0238967	-4.04248	0.00528664
Gstt3	-2.53818	4.59528e-05	-6.58312	3.23588e-08
Folh1	8.60142	4.68165e-44	4.22678	1.74935e-06
Aif1l	4.44793	1.86011e-156	2.04324	3.67592e-05
Npas1	8.23865	1.23774e-13	6.27817	4.22631e-06
Cd3g	-3.13211	0.000142673	2.14411	9.5779e-06
Pla1a	1.53676	3.62367e-13	5.11391	3.72613e-81
Myo1g	-3.41648	8.67073e-39	-0.739701	0.000212374
Grik5	1.31095	2.89894e-13	-1.8297	1.96447e-05
Phyhip	-4.26506	1.01579e-07	-8.36525	3.54974e-25
Calb2	6.52477	2.56429e-07	3.35154	0.00524616
Cd244a	-1.40644	0.00136674	1.79583	6.25609e-13
Mmp12	7.68978	5.51569e-61	5.41788	9.3381e-15
Tnfsf14	-3.84196	6.56196e-10	-0.783061	0.0213133
Tuft1	1.18396	0.00136868	-1.85615	0.00364781
Ccdc159	-2.96755	1.28454e-05	1.4176	0.000298507
B4galnt1	-3.68341	2.47176e-32	1.30763	9.40863e-21
Cers4	1.59142	1.62598e-09	-1.54975	0.0032599
Cldn13	-4.37926	0.000446622	-7.98365	3.64264e-13
Oit3	-6.25155	1.08724e-18	-3.60485	8.61376e-09
Tnfrsf13b	-8.73286	9.29374e-16	-6.42143	3.4552e-26
Phlda2	2.74687	1.06863e-13	6.51376	2.13316e-41
Dennd1c	-3.46444	4.07159e-32	-0.723178	0.0133834
Retn	-8.62239	6.29906e-15	-5.93485	2.80671e-05
Igf2bp1	-0.76109	0.0353533	2.47841	6.40755e-15
Pax5	-5.83341	3.17474e-16	-0.580772	0.0179708
Blk	-4.9099	1.03343e-13	-2.31297	1.0865e-05
Ctsg	-5.12646	3.17895e-13	-1.95182	5.53668e-10
Camk1g	-5.61015	5.32009e-06	-2.24602	0.0269405
Tubb1	-5.78913	1.15355e-10	-1.24522	0.000156011
Bik	-3.04297	0.000282216	1.11405	0.0353088
Scube1	1.46969	2.43677e-06	-1.33723	0.00235809
Zpbp2	1.75995	0.00975249	-1.24722	0.0344814
Pipox	-5.78053	1.03603e-05	-3.33924	0.00666437
Ada	-0.82587	0.00155773	2.58973	2.303e-45
Wfdc2	6.05699	1.75662e-54	3.39808	0.000247778
Sgk2	-3.19227	0.000103239	-6.87711	6.33452e-07
H2bc4	-5.33968	1.10835e-17	-2.61209	1.22829e-07
Myh4	-4.19851	0.00231372	-8.14215	0.00050306
Natd1	-0.838417	0.003961	2.97651	1.20974e-74
Dpep1	-7.98657	2.40787e-31	-3.43804	5.07117e-21
Sec14l4	7.76321	1.09988e-11	5.57136	0.00492608
Myb	-2.41937	0.000605489	0.380634	0.0211419
Hba-x	-2.68674	3.99923e-06	1.09035	2.32513e-05
Adcy1	2.85419	5.15142e-22	-1.2994	0.043369
Gabra1	2.37538	0.0308428	-4.44564	0.0102954
Fkbp1b	-1.2512	0.00574093	-4.51139	1.11653e-08
Rab37	-2.52116	4.53494e-07	1.08391	0.00226769
Tshr	-5.26298	3.07601e-31	-2.10945	7.0873e-06
Smoc1	1.75285	1.74295e-08	-1.26695	0.00470412
Slc28a3	4.79333	0.000719174	9.46243	9.94105e-17
Cd180	-3.15082	5.93986e-19	-0.43729	0.0286016
Oit1	5.48845	1.05883e-07	3.14596	8.07828e-05
Cacna2d3	0.989004	0.0216542	-2.20522	0.00156036
Khdrbs3	-2.25241	8.0341e-09	0.884062	0.0011768
Ciita	-2.85483	3.24391e-08	1.9954	3.49375e-07
Serpind1	-6.61807	9.68914e-17	-2.93943	1.63882e-07
Maats1	6.39921	3.95896e-22	2.44578	0.0141938
Ahsg	7.933	2.87851e-11	2.26905	0.0386482
Krt79	-1.83214	0.0270682	3.39973	2.2473e-05
Cd4	-7.83944	8.52683e-14	-3.23514	3.65473e-16
Mmp25	-6.03049	1.25522e-27	-2.20063	3.77891e-11
Rsph9	-6.82637	1.1742e-08	-3.44326	8.98299e-06
Xdh	-6.87775	2.55161e-10	-4.25348	2.7048e-68
Caskin1	2.71188	1.49356e-11	-2.28764	0.007189
Adgre4	-4.3757	9.49375e-19	-1.33197	2.19758e-06
Psmb8	-5.69171	6.08315e-30	-2.51301	1.00087e-12
Ltb	-6.44877	3.04395e-36	-2.36523	1.75693e-10
Ankrd22	-2.18905	0.00623392	2.30133	2.74686e-08
Gldc	-1.02181	0.0217142	4.39263	8.85446e-27
Apba1	0.408686	0.0427611	-3.31607	2.05124e-06
Cd7	-6.19704	9.15516e-08	-1.57785	0.0219447
Avil	-1.16797	0.0313099	-6.44378	2.60242e-05
Alox5	-3.76285	1.90412e-24	0.771968	0.0408114
Nmb	-8.43647	1.28142e-21	-4.16023	6.93726e-28
Mettl26	5.20864	6.11634e-286	2.9008	2.38699e-76
Gdap1	3.1644	2.48266e-20	-2.86456	0.0165598
Il18rap	-8.27753	1.68348e-15	-3.49923	9.65055e-14
Slc11a1	-3.96618	3.5753e-31	-0.971885	0.0217638
Atp1b1	1.81305	3.95688e-22	-1.77431	0.000139939
Sell	-3.68658	5.17698e-26	0.826942	0.000352585
Sele	-1.49649	6.97772e-07	2.31836	5.55586e-10
Batf3	-1.02661	0.0223371	1.99904	2.76691e-05
Pamr1	2.31947	1.47516e-41	-2.09611	2.35605e-08
Il1b	-3.85159	2.25205e-17	0.985553	0.0144428
Sall4	6.30689	4.10445e-11	3.59093	0.0022419
Procr	-0.841759	0.00477163	2.20936	7.34859e-08
Ccn5	-4.60633	1.35296e-28	-1.00622	0.00058858
Sucnr1	-3.43076	0.0182828	3.07104	0.000197106
Cd2	-7.19338	7.40116e-10	-2.87727	9.81494e-06
Slc6a17	-3.03459	5.14605e-12	-7.87583	6.82914e-11
Zbtb7b	-1.89316	1.25905e-15	1.07953	7.72149e-12
Dapp1	-5.50264	2.73555e-23	-2.17708	1.07596e-29
Gabrr1	6.22094	3.22882e-06	2.98819	0.0203532
Sema3c	1.82702	1.12059e-12	-1.43828	0.00192088
Pclo	1.52469	0.0260169	-3.25684	0.00499851
4930548H24Rik	7.42673	6.77334e-11	4.72577	0.00541739
Klb	-4.46477	8.90126e-29	-1.59766	0.0259384
Uchl1	-1.71676	0.00285632	-6.19848	3.72184e-06
Ppbp	-8.69703	5.93186e-14	-3.94324	1.54933e-22
Pon3	-6.39457	4.73366e-68	-3.07927	8.29515e-12
Npy	9.01292	2.18492e-147	1.84612	0.0466529
Gp9	-6.72789	2.41828e-08	-0.879558	0.0175974
Clec4d	-7.30478	7.72113e-15	-1.02225	0.0044437
Klra1	6.89379	1.3758e-10	4.86161	4.98844e-07
Lrmp	-4.83894	2.03487e-52	-1.93965	1.1023e-19
Slc6a1	-6.49571	1.41244e-09	-4.03508	4.97256e-08
Pianp	-5.65971	5.98993e-31	-2.90576	2.00238e-11
Lat	-4.25452	2.4491e-23	-1.24287	0.000631529
Itgax	-5.78507	6.27451e-62	-2.08812	1.61574e-07
Scnn1b	6.97796	1.31514e-10	3.06127	0.0102198
Nrip3	2.12556	9.60847e-06	-1.20726	0.00180947
Tub	4.23681	1.3386e-123	1.62317	0.00197147
Fgf13	1.08589	6.44224e-06	-1.97987	0.00360447
F8	-4.94114	9.74024e-33	-1.61003	4.71652e-07
Gabrq	7.59213	1.27714e-09	4.88116	0.0033425
Asb9	7.96834	1.00647e-13	5.90466	2.37655e-05
Hpgd	-5.07528	5.72869e-147	-2.61838	3.5681e-44
Acsl1	-2.3122	1.62235e-27	0.510218	0.00480286
Snx20	-2.44202	1.59873e-05	0.867779	2.50033e-05
B3gnt3	-4.45496	5.65001e-08	-1.4578	1.75165e-07
Map3k21	-7.04766	6.45874e-20	-3.55164	1.82124e-09
Pou2af1	-5.14812	4.19954e-22	-0.623246	0.0277834
Cd3d	-8.33157	8.44811e-13	-5.3437	5.80173e-11
Fez1	0.723174	0.00801316	-3.97621	0.000411208
Ngp	-6.20802	6.96186e-25	-0.991676	0.00179067
Stab2	-3.51039	1.82777e-10	0.892189	0.00531295
Spib	-4.78774	6.98969e-30	-1.32355	2.40043e-06
Rsph6a	11.4527	2.1931e-27	7.12591	2.48687e-08
Cpa6	4.63969	9.28386e-83	2.22228	0.0217113
Fam107a	5.05235	8.19005e-49	2.03249	0.00362207
Asb16	-6.59953	1.29761e-09	-3.69734	4.57676e-07
Evpl	-1.54053	0.0296586	4.69811	4.36858e-62
Ptgdr2	-6.96787	2.20039e-09	-3.65611	0.000188276
1700020L24Rik	-3.90731	0.00292928	-8.11416	4.63385e-12
Slc18a1	-8.26102	8.34283e-14	-2.60929	0.0451447
Asic4	2.8401	0.0393989	7.52444	2.08087e-38
Slc45a1	6.60395	3.99662e-07	-3.93394	0.0195826
Ttll7	1.65378	2.37861e-08	-2.40106	0.0261663
Jph1	1.50616	3.66711e-12	-1.52559	0.00728083
Ly6g6f	-5.16419	0.00169057	-1.57694	0.000437332
Kcna2	2.41161	0.000509033	-3.49158	3.19622e-05
Ccr3	-8.15587	8.84786e-14	-2.52294	1.44853e-07
Cdcp1	6.79743	1.09328e-50	3.56406	1.25629e-09
Pkp2	-4.82354	2.77604e-22	0.761052	0.00307704
Ntrk3	2.39764	0.00262482	-2.66008	0.0426933
Tlr13	-4.02996	4.52272e-35	-1.42982	3.61385e-09
Kctd7	1.94248	4.46257e-30	-0.737138	0.000483919
Psma8	-2.19714	0.00390754	-5.61562	3.96225e-06
Fxyd2	6.08508	1.82664e-244	3.21714	7.19738e-47
Cacna1b	2.5029	2.14427e-06	-3.52549	3.10648e-07
Lrg1	-5.08915	2.33808e-41	-1.53644	1.21964e-05
Ccdc113	5.02392	9.25955e-22	2.79777	0.00603856
Bank1	-5.32807	3.72822e-18	-1.75547	1.56414e-06
Necab1	5.16726	1.07045e-19	-2.72724	0.0150223
Fmnl1	-3.98772	3.70179e-61	-1.15813	3.49453e-07
Zkscan2	4.74945	5.5494e-52	1.69068	0.000796191
Tespa1	-5.48929	1.58531e-05	-2.09456	0.00334875
Camk4	3.62963	2.32147e-18	1.20244	0.0403572
Gask1a	5.29915	8.46382e-161	2.11527	2.35895e-19
Arhgap45	-3.82495	2.8954e-44	-1.2205	4.26511e-11
Noxa1	6.82903	2.61827e-08	3.11139	0.0408284
Rag2	-3.09086	0.000388378	1.08208	0.000431419
Serpina10	10.1447	1.93377e-20	7.89424	6.75149e-07
Inpp5j	-5.73517	2.75102e-10	-1.69487	0.000935368
Dock3	2.04775	0.0267006	-3.4144	0.0158575
1700003F12Rik	-7.4472	1.89244e-10	-3.83946	0.000266174
Tmem59l	4.77307	0.00132412	-5.22435	0.00281305
Hpse	-4.81049	3.39077e-17	-1.82847	1.76452e-05
Nacad	2.98491	2.10915e-11	-3.17633	3.15647e-05
Kirrel2	-4.41787	7.66352e-10	2.34208	5.98448e-07
Spr	-1.15419	2.1078e-05	1.87128	3.80481e-20
Fcrla	-2.92591	3.63941e-15	1.04993	0.000120177
Dlgap3	4.33453	1.522e-23	-3.1657	0.0106504
Igsf6	-3.65015	1.68295e-23	-0.810766	0.000910872
Mettl27	0.873967	7.49166e-07	-1.93568	7.08897e-11
AA467197	-3.89285	3.83865e-05	1.33553	0.000346469
Actrt3	6.2254	4.03091e-07	3.80235	0.00271279
Disp3	6.06861	2.61624e-11	1.59497	0.0143387
Atp1b2	-1.52827	2.32981e-10	-4.70424	2.09874e-72
Trem3	-8.55084	2.90588e-14	-5.55465	5.71347e-25
C1rl	-3.71393	3.01118e-15	0.937229	0.000802251
Dner	3.67822	1.48524e-28	-2.38033	0.0251872
Flt3	-2.30735	1.64647e-05	0.644679	0.00163092
Vat1l	1.65972	7.36668e-05	-3.55649	0.000195251
Lcn2	-3.57061	1.15478e-07	-0.82733	0.00178778
Tmc8	-1.48198	0.000196653	1.66338	1.25105e-21
Adgrg3	-4.81597	1.27105e-37	-1.5256	1.02833e-16
Gpr146	-1.40943	0.00137183	1.80682	7.42264e-18
Cldn4	7.00962	7.82135e-09	4.87666	1.16399e-10
Pram1	-6.30619	9.79719e-58	-1.43432	5.98683e-07
Ankrd45	5.45862	1.10024e-19	2.54935	0.0326834
Lingo3	-2.57486	8.35465e-07	1.86608	0.000533972
Mrgpre	-7.17913	5.38892e-11	-2.85434	1.85967e-06
Fpr3	-7.96568	8.22826e-13	-4.43657	1.69016e-10
Diras1	1.93326	0.0487819	-6.26716	0.000370932
Car7	-2.44678	0.012051	-5.94083	6.93911e-06
Tmem37	-1.80378	9.02795e-05	1.31807	9.43721e-05
Arhgap30	-4.12598	2.04057e-57	-1.29281	3.30216e-15
Bmerb1	4.19864	0.0017515	-2.91383	0.0463411
Ltb4r1	-4.83972	6.93534e-25	-1.46023	6.14874e-10
Slc7a2	-2.00775	1.80163e-34	1.11626	8.68242e-10
Nccrp1	3.65224	1.97365e-06	7.25878	2.30042e-24
Susd3	-1.05981	0.028276	2.59571	4.19819e-25
Cd24a	1.60634	1.10972e-09	-3.95195	3.29616e-58
Pced1b	-2.17996	1.01284e-10	0.984407	0.000915605
Pik3ap1	-3.55835	7.50215e-48	-0.513164	0.000764403
Crb1	6.02907	2.12896e-26	2.00277	0.0275707
Rinl	-5.66156	4.01929e-38	-2.42113	1.0344e-23
Kcna5	6.24935	2.75534e-132	2.86718	0.000118923
Sorl1	-5.67689	5.98951e-93	-1.56203	1.149e-12
Gp5	-7.15955	6.02773e-10	-2.34918	4.70241e-09
Pnma1	4.83458	5.4048e-23	0.857033	0.00061775
Fpr1	-5.7759	3.46369e-35	-1.93809	2.47476e-08
Dleu7	7.36205	1.66153e-25	4.13246	1.08483e-13
Agt	-2.22185	1.79914e-08	-6.34292	5.53578e-63
Gria4	1.87412	0.000210378	-2.79619	0.0101392
Btla	-4.67687	1.17259e-21	-1.69061	7.58734e-06
Dhrs9	-5.66903	8.02942e-14	-1.86831	0.000146424
Pld4	-5.17904	2.06545e-77	-1.67383	0.000270638
Fzd5	-2.0087	1.91606e-12	1.36256	1.61169e-24
Syt1	4.94492	9.65072e-20	-4.721	0.0158968
Cebpe	-4.94698	6.81648e-25	-0.725273	0.0430089
Pkdrej	-6.26463	4.59934e-06	-3.10858	0.00324516
Map1b	-0.503177	0.00255172	-3.69544	0.000481733
Clec12a	-3.37742	6.39885e-48	-0.637853	0.000736151
Spag16	6.7356	1.86292e-09	2.86002	0.0149204
Abat	-2.11347	1.9648e-14	-5.32275	1.06266e-30
Asic2	4.26031	7.87004e-10	-3.8858	0.0445239
Kcnk3	-7.24767	3.91922e-12	-4.12897	3.69172e-07
Glb1l2	0.847149	0.00091369	-2.40739	0.000324915
Car8	5.28379	5.4944e-104	2.23005	4.61673e-05
Lgals4	-7.21962	4.61751e-12	-1.5681	0.00425356
Rimklb	7.21362	4.83225e-35	3.02707	8.18147e-07
Krt7	-5.09959	1.22019e-07	-2.27469	0.00406179
Kcnq3	1.23629	0.0442793	-3.67728	0.00175196
Xkr4	2.75878	2.18803e-07	-5.22936	0.000835588
Ptafr	-3.6557	6.95008e-26	-0.682577	0.0222846
Rell2	1.19311	0.0294832	-2.73483	0.00955885
Tubb3	-2.25141	0.041025	-8.13188	0.000192718
Tubb4a	1.19829	0.0301259	-4.531	0.001131
Arl9	5.86256	8.01029e-14	2.09087	0.0408074
Ppef1	2.04835	0.0341657	-3.25443	0.0125001
Slco4c1	-6.45802	1.51421e-11	-1.63787	1.91789e-05
Tex33	4.1299	0.0119439	9.07626	2.28878e-15
Hp	-6.56988	6.53732e-98	-1.26437	7.75096e-09
Cage1	-4.81837	3.30649e-10	-2.31629	0.00302405
Ctnna2	3.80977	3.50347e-10	-4.1315	0.00212092
Safb2	-12.3727	5.39795e-32	-10.671	1.19849e-46
Ldoc1	14.5224	1.05243e-43	9.85763	4.95923e-81
Zfp58	-8.12238	1.0666e-13	-6.01844	4.74254e-10
Ifit3b	2.06281	0.000977773	5.59357	1.02326e-66
Gria3	2.6196	7.23036e-34	-0.927367	0.00356142
Ikzf1	-3.50475	7.78575e-20	-0.452849	0.0142207
Krt80	-9.93047	4.61243e-13	-6.39228	1.62385e-14
Dqx1	-7.83109	2.08783e-12	-4.07326	3.34028e-26
Rag1	-6.20827	1.44987e-17	-3.25171	2.8998e-21
Gal3st1	1.25682	8.46784e-05	-2.82632	4.40184e-07
Mctp2	-4.24719	5.66791e-20	-1.31019	5.51105e-06
Gpr182	-3.83596	6.0991e-22	1.04507	0.00443804
Atp1a3	-7.77103	9.53803e-18	-3.71196	1.83759e-06
Lrp2	6.27705	1.66081e-07	4.08445	2.78244e-05
Syt17	8.61269	7.14051e-54	4.72332	1.95935e-10
Jakmip2	4.186	3.72481e-08	-2.68478	0.0424504
Kif19a	2.95988	1.69552e-25	-2.65521	2.86666e-05
Slc22a13	6.77306	1.06706e-08	4.01813	6.09776e-05
Zfp648	-7.61561	1.04589e-10	-4.00125	0.000108581
Adora1	1.70862	1.57022e-05	-1.99897	0.0385577
Bicd1	5.82578	3.59944e-106	3.05347	9.82951e-15
Cnga1	-4.77989	0.00129344	3.53055	1.46087e-05
Nexmif	1.26048	0.00262782	-3.11299	0.0209216
Rab44	-5.63521	3.55673e-28	-1.72077	1.06012e-12
Slc38a1	-1.00039	9.71022e-05	2.02424	1.91254e-45
Kcnip3	1.58111	0.00027316	-2.33446	0.00643081
Cbx7	-5.24625	2.36366e-08	-2.7152	1.41474e-09
Sybu	1.67028	1.0174e-21	-2.95161	5.0355e-06
Dytn	7.255	3.65972e-07	3.94364	0.000636353
Fyb	-4.35152	9.60315e-56	-1.65975	4.78592e-18
Syt6	-8.80781	6.59518e-16	-6.67166	2.09344e-09
Phyhd1	-1.82222	4.32451e-07	2.36883	4.10171e-13
Ripor2	-2.17775	1.98137e-08	2.64851	1.12189e-80
Chrna5	6.05176	4.82023e-06	3.24	0.00894149
Olfr558	-5.85793	9.04731e-08	-1.96298	0.00319141
Gng3	3.54958	0.0287293	-4.03935	0.0196025
Il1rl1	-5.1057	6.6385e-09	-1.55186	1.674e-11
Kif5a	0.970948	0.0408518	-6.70818	1.63185e-05
Pak6	4.8345	9.95329e-33	1.57478	0.00398373
Fgf12	6.15908	7.68663e-69	-3.16155	0.016807
Lratd2	1.58457	1.37526e-09	-1.54943	5.68877e-05
Atp2b2	2.86429	0.000349956	-3.4618	0.0285213
Ltc4s	-2.31487	7.84289e-10	2.83082	3.96698e-26
Ifit1	2.40045	0.000825309	7.39669	1.34378e-223
Sardh	-2.00099	3.90993e-22	1.63007	1.46722e-26
Nxph2	11.4108	4.86946e-26	8.5368	4.47024e-10
Stmn3	5.03945	0.00178487	-6.30896	0.00531618
Phactr3	3.12841	0.0137275	-3.0028	0.013896
Ccr7	-2.07312	0.0130935	0.903267	0.0326495
Ikzf3	-4.15659	4.10703e-21	-1.1657	1.90841e-06
Ighj4	-7.84099	4.57082e-12	-1.1831	0.0221481
Smim24	-6.81887	4.04691e-09	-3.1092	9.90226e-06
Lrrtm3	7.84917	6.36095e-11	5.03603	4.21871e-11
Pik3cd	-3.77034	2.22112e-61	-0.987014	4.68368e-07
Igf2	17.9211	7.83885e-66	15.4582	3.86567e-37
Tmem54	10.049	1.89536e-20	7.29683	1.7088e-36
6030468B19Rik	-1.62178	0.00176022	1.40611	6.45444e-09
Cd300lf	-3.87612	2.61493e-29	-1.19505	1.13555e-05
Cxcr2	-4.80195	1.88886e-45	-1.69422	4.10695e-13
Rapgefl1	-5.10439	1.35895e-25	-0.77904	0.0146236
Syt11	1.10039	6.48047e-06	-3.54263	0.00323188
Phf24	3.72997	2.72449e-05	-6.40259	0.000289832
Lrfn1	-0.61655	0.0162631	2.66895	6.81581e-14
Nlrp12	-5.67329	1.49049e-17	1.61393	1.31637e-06
Slc35f3	1.34486	0.00082466	-3.48304	0.00310423
4930438A08Rik	-10.0457	9.88981e-20	-2.75341	2.0417e-05
Elmo3	-1.44904	1.81019e-05	1.56979	8.7891e-11
Gpr75	6.0245	2.14418e-66	2.84156	4.03125e-05
Nfam1	-4.42553	7.68513e-37	-1.54926	3.49034e-07
Bcl11a	-2.14265	1.38004e-05	0.817313	3.1601e-05
Prox2	-7.90884	1.01328e-12	-2.54891	1.47223e-06
Ankrd33b	-7.95976	6.13706e-13	-3.56133	7.11711e-09
Cldn15	-1.63838	8.25599e-08	3.12172	2.70428e-35
Ncf1	-4.90269	1.60206e-55	-1.08561	3.17697e-05
Dntt	-2.34494	1.18868e-05	0.662101	0.0495085
Map7d2	3.13452	2.18731e-21	-4.05734	0.00820553
Ptpn6	-3.31554	6.38247e-43	-0.496333	0.0219496
Galnt13	7.75952	4.0417e-31	2.96775	0.00223283
Flrt1	5.39049	1.3341e-36	2.76756	6.11193e-07
Ccdc88b	-5.18306	6.53152e-67	-1.55108	9.82935e-09
Samsn1	-3.89852	1.72491e-22	-1.05154	4.40477e-08
Fut7	-3.55109	0.000173992	1.4613	3.36904e-05
Grin1	-3.74576	0.00115653	-7.96319	0.000212828
Pnck	1.1891	3.05529e-05	-2.44039	0.000220447
Cstdc4	-12.2534	3.70561e-25	-9.7801	1.84467e-42
Clec2l	1.71055	6.88841e-08	-2.19755	0.036668
Cfap53	7.22871	4.75675e-20	3.93449	2.46233e-07
Zc3hav1	-1.30974	8.19495e-13	1.74448	7.35889e-19
Spire1	-0.958607	8.17325e-09	-4.01204	2.51587e-83
Dync1i1	1.5613	7.59784e-15	-1.59936	0.00655531
Tmem132c	4.32891	1.23009e-21	1.80395	0.00217972
Dnajb3	-4.60841	8.30684e-08	-8.94671	2.50419e-15
Bfsp2	-5.86976	1.20116e-06	-1.67023	4.0699e-05
Cend1	3.08625	0.00400476	-5.32572	0.00333273
Grm5	6.74835	2.52195e-07	4.72321	0.00545454
Fam169b	-2.42784	0.000394379	1.5612	0.000270614
Efcab8	-6.56787	7.70087e-08	-3.82688	0.00240046
Ttyh1	1.97423	0.0339062	-2.2881	0.0209414
Ccbe1	-4.61597	1.17509e-21	-1.04386	0.0133573
Ppargc1a	1.64009	0.00215802	-2.04798	0.0247565
Grip1	0.881933	0.0220414	-2.8112	0.0024011
Lyrm9	4.59967	1.96628e-71	2.26142	6.37368e-21
Casp12	-6.55941	1.15276e-32	-2.62346	7.28264e-05
Enpp5	-2.90845	2.41156e-46	0.984857	1.48886e-07
Efcab6	5.07111	1.79915e-19	2.43657	0.00131151
Galnt6	-3.70456	7.32488e-42	0.712774	2.41398e-05
B3gat1	6.96042	3.49239e-30	3.47561	0.00210374
Nxph1	9.55055	1.91206e-18	7.33851	1.61616e-45
Nrxn1	6.41621	3.26823e-48	-3.20264	0.00144902
Abcg4	-5.17022	2.3458e-19	-9.79995	1.51228e-47
Reln	0.916023	0.0107256	-2.31662	2.47238e-05
Tmem92	6.08022	1.46214e-05	10.0657	6.95974e-19
Eps8l1	4.65412	5.62381e-10	2.25008	0.0335502
Fcgr3	-4.15979	1.46361e-28	-1.59561	1.39617e-14
Stard10	0.589314	0.0090553	-2.5397	1.01945e-34
Gm765	6.4433	1.83539e-29	-3.47422	0.0462906
Otog	-1.42673	0.0103484	-4.88735	0.000128334
Slitrk2	6.09387	3.8008e-64	2.99414	1.78075e-05
Tmem40	-6.19862	1.73205e-11	-2.65544	7.22434e-12
Dlk2	-4.60248	2.25657e-17	-1.6838	0.0164157
Cd79b	-4.62871	2.49519e-44	-0.85849	0.00106264
Cntn1	2.46433	8.68104e-07	-2.703	0.0402243
Ccdc24	-1.08554	0.00133331	2.95655	2.5562e-29
Kif1a	1.78687	0.0450311	-4.19509	0.00521459
Arhgef37	-1.87986	1.29323e-07	1.69987	8.41479e-10
AB124611	-4.46334	2.81061e-48	-1.20396	1.91217e-05
Psmb9	-5.14151	1.75202e-13	-2.54249	2.48534e-11
Tmem229b	-2.08316	2.05837e-06	1.42991	3.67428e-14
Pou2f3	3.28264	0.00123112	9.48008	1.27973e-33
Ddc	5.98069	1.98458e-100	2.06467	0.000970112
Gm3336	7.53599	4.08781e-11	4.62359	0.000155353
Slc6a15	1.08392	0.0406758	-4.97863	1.92478e-05
Samd11	0.862959	0.00513122	-2.53635	1.27575e-33
Tmem151b	1.64676	3.67757e-07	-1.88114	0.00359899
Car1	-10.2357	1.07955e-22	-8.21883	1.0665e-104
Serpinb10	-2.37601	0.000151552	1.57278	1.1595e-06
Ptprc	-4.57366	2.9872e-81	-1.58735	2.54892e-15
Clec7a	-5.23948	9.01119e-28	-2.35361	6.11178e-08
Cacna1e	1.96949	1.30381e-11	-3.31189	2.25476e-11
Ighj2	-3.327	8.95032e-09	1.08328	2.46204e-05
Nlgn1	2.43261	1.79818e-08	-3.22844	0.0107184
Il18r1	-3.94029	4.56269e-05	1.46976	0.000166662
Mllt11	2.35556	1.55048e-18	-2.16153	0.00539573
Pfkfb4	-1.68513	5.72848e-13	1.39421	3.66331e-05
Tfr2	-2.86496	1.90985e-10	0.561338	0.000127074
Spink8	3.72681	0.0169014	8.31665	5.41176e-10
Usp29	-6.15441	2.97405e-07	-2.6167	0.0320275
Rph3a	4.36783	0.000114708	-5.79909	0.00350674
Cd19	-5.94551	8.26917e-45	-1.73937	2.98018e-13
Aldoa	1.26397	0.0169014	-1.9186	0.000645134
Dcst2	1.86145	0.000446533	-5.16132	0.00644856
Urah	6.02787	1.18415e-36	11.8287	1.30071e-28
Carmil2	-4.25184	2.63716e-32	-1.11712	1.15678e-06
Olfr623	5.01507	0.0112827	10.6367	3.51574e-15
Igsf9b	-2.30924	0.00126177	-6.35582	1.5909e-06
Kcnc2	1.40508	0.0223621	-4.6402	0.0024036
Arhgap9	-3.54565	2.87914e-26	-0.773571	0.00197786
Gm867	-7.11275	1.27513e-09	-11.3233	1.07986e-26
Shd	-4.4477	1.74163e-08	-1.56941	0.0226869
Fbxo16	4.01554	1.45277e-19	1.41273	0.0123335
Gm29776	-3.74277	0.0212869	1.83194	0.0134236
Gm1043	-1.96036	0.00249191	-8.41326	4.82038e-13
Treml2	-6.34475	3.59073e-17	-1.45562	6.24362e-11
Tbc1d10c	-4.72873	5.10999e-33	-1.03165	0.000716145
Tmprss3	-2.93965	0.00818253	-6.61704	3.93324e-08
Prr33	1.56465	0.0117764	-2.9771	0.0136467
Mgam	-5.61051	1.80351e-40	-1.31972	2.411e-09
Ldlrad2	7.50371	2.58529e-10	4.56967	0.000145681

## Sheet: Supplementary Data 4
Intra-species comparison within jerboa revealed that 7,911 genes are significantly differentially expressed between TV6 and TV1
gene_name	log2FoldChange_Jac	padj_Jac		Key
Gnai3	1.21093	3.30345e-12		gene_name	Gene symbols
Hoxb9	0.950668	0.0487522		log2FoldChange_jac	L2FC values from interspecies comparison of jerboa TV6 vs. mouse TV1 differential expression analysis; positive values indicate higher expression in jerboa TV6
Cdc45	-1.73807	1.17387e-17
Cav2	1.71682	1.88994e-05
Scmh1	0.963737	5.50707e-10
Cox5a	-0.332824	0.0136876
Sdhd	-0.494551	0.000641666
Ccnd2	0.558179	0.000444906
Ncs1	1.76961	2.13971e-09
Nalcn	2.63275	2.16928e-08
Scnn1g	4.59381	0.0097613
Gmpr	-0.554772	0.0153303
Scpep1	0.627884	7.78774e-07
Alox12	-3.71599	4.53692e-29
Rtca	0.502733	0.000156834
Dbt	0.866141	0.000149723
Dazap2	-1.13361	2.04229e-16
Trappc10	-0.656152	3.04195e-06
Ccm2	-0.400799	0.012703
Galnt1	-0.338552	0.0377551
Mkrn2	0.472361	0.00393136
Raf1	1.01016	1.97051e-10
Mcm7	-2.42926	1.97569e-60
Grasp	0.427666	0.019268
Sox9	3.21495	0.000968545
Clcn4	1.28651	8.50392e-05
Sema4f	1.70679	4.13401e-14
Hk2	2.89758	1.05934e-18
Haao	-2.47139	6.17413e-10
Cd52	-4.94914	1.31625e-31
Loxl3	2.84367	5.14962e-19
Kat2b	-0.667627	0.000996751
Rab5b	0.458996	0.00396017
Tubgcp3	-0.927335	7.75138e-13
Polr3d	1.61707	8.522e-11
Il12rb1	-2.95976	0.000128099
Txnrd3	0.995327	2.39866e-07
Necab3	-2.13601	7.01001e-07
Vpreb3	-6.29496	6.32626e-41
Hip1r	2.10397	6.83474e-17
Nsun5	-0.616742	0.000993717
Icam4	-5.13255	2.21532e-27
S100a6	1.22832	5.55053e-05
Sec24b	0.618334	0.000551583
N4bp3	-1.17404	4.07866e-07
Zfp276	-0.796314	0.00232421
Slc46a1	1.33338	5.06744e-06
Col6a1	2.06101	1.51251e-16
Cfp	-3.23292	1.28297e-21
Ankrd39	-0.415755	0.0457414
Col6a2	1.90881	5.29216e-15
Mxd1	-1.14459	7.20087e-05
Anxa4	1.02751	2.10924e-16
Agpat3	-1.15051	2.85608e-21
Gatd3a	-0.644313	0.00939526
Uhrf1	-3.09838	4.81636e-65
Lsr	1.78338	6.4981e-09
Gramd1a	0.367559	0.0200805
Efnb2	1.15166	0.00803256
Itgb7	-0.835817	0.0115145
Rnd2	0.77255	0.00216106
Hars	-0.509377	1.54373e-06
Zmat2	-0.576644	0.0105292
Smg5	-0.455093	0.00994688
Snd1	0.941484	1.47603e-09
Kpnb1	-0.326972	0.0274974
Npepps	0.65345	6.605e-06
Mrpl10	-0.48422	0.00435186
Cyp51	1.56054	8.72787e-14
Tubb6	1.39928	5.1134e-32
Sost	-2.89066	1.04043e-06
Vwa5a	-1.52656	1.16116e-09
Itga3	-1.51894	3.74435e-05
Tubb5	-1.40394	1.87683e-20
Flot1	-1.1872	8.5542e-08
Ell2	-0.721378	0.000929706
Fkbp10	2.42423	6.46979e-29
Nom1	-0.463201	0.00806148
Acap1	-2.09431	2.87237e-12
Bdkrb2	2.0769	0.00139698
Stk38l	1.03787	5.78547e-06
Hoxc10	1.51639	2.18174e-08
Hoxc13	7.54748	1.06323e-26
Hoxc11	1.47771	0.000246259
Hoxc6	1.28077	0.0326171
Cabin1	-0.418614	0.00313985
Gstt3	4.55356	0.00523146
Ddt	2.25357	0.0108273
Eef1e1	-0.623591	0.00262181
Akt1	0.663934	2.39263e-08
Il16	0.646964	0.000868025
Pabpc1	-1.17818	2.14804e-17
Smo	0.929951	6.648e-11
Crnkl1	-0.927358	9.63858e-06
Folh1	2.61538	4.62397e-12
Zdhhc4	1.90164	1.57627e-12
Aif1l	2.92139	2.89363e-13
Cpa3	-3.06566	1.30632e-11
Ace	-0.971736	0.00281474
Trmt1	-0.579866	0.000391791
Esam	-0.665964	0.0111898
Spa17	-1.67899	5.47166e-17
Ccdc47	1.01895	9.89588e-09
Npas1	1.45313	0.00060201
Blvra	-1.0268	1.6421e-05
Ltbp2	-1.52929	1.83251e-06
Plxnb3	3.26353	1.41655e-21
Ssr4	1.5473	2.19403e-24
Ift46	0.656693	0.000328472
Cd3g	-5.07062	5.27365e-12
Rab34	1.32621	1.39336e-27
Sdf2	0.827097	2.43388e-09
Bbc3	0.57788	0.0120337
Acp2	0.660366	1.53509e-07
Spi1	-1.28969	3.13415e-11
Sf3a1	-0.300833	0.0262225
Smg9	-0.569462	0.0466766
Uchl3	0.661034	0.000163854
Paxip1	-1.43332	1.99834e-30
Rmnd5a	-1.18081	1.19936e-08
Ppm1j	0.484501	0.0362952
Ppard	1.02716	8.29162e-10
Def6	-1.92648	1.13842e-21
Zim1	2.43521	2.96063e-09
Ciao3	-0.360827	0.0442547
Rec8	-2.9969	5.64101e-16
Gmpr2	-0.499455	0.000706294
Mdp1	-0.618586	0.0106386
Dhrs1	-0.566716	8.08122e-05
Ranbp3	-0.384927	0.000993476
Nr2f6	0.587133	0.000415222
Ocel1	0.547879	0.0132222
Braf	0.658479	0.0456869
Hltf	-1.84339	4.93653e-35
Tle5	-0.425321	0.0224786
Rgs19	-0.476555	0.0299325
Slc9a3r2	-1.08512	1.03243e-10
Uck1	-0.302024	0.0438911
Scin	3.3476	7.99554e-07
Akap8	-0.484761	0.000577322
Gtf2f1	-0.424902	0.000340385
Clpp	-0.577556	4.45575e-05
Prkd1	1.28642	2.45531e-06
Cse1l	-0.397618	0.012524
Prkra	-0.444405	0.00666702
Fkbp7	1.89946	1.79322e-20
Ykt6	0.697823	5.45185e-07
Baz1b	-0.611018	0.000293663
Tmed5	-1.34428	6.08832e-12
Kdelr1	0.918559	4.00879e-16
Btbd6	0.648123	8.91269e-05
Sfrp4	-1.83491	1.49938e-08
Epdr1	-0.722752	0.000592392
Chaf1a	-2.23049	2.16784e-69
Adprh	-1.3787	5.29159e-05
Timmdc1	0.477684	0.00566801
Pla1a	-1.34531	5.53868e-11
Il17ra	-1.3358	1.15871e-07
Tbxas1	-2.82543	8.17156e-14
Timm44	-0.650236	1.27415e-06
Ap2a2	-1.86643	2.8825e-23
Pnkp	-0.707023	0.00259934
Rab8a	-0.462304	0.00630415
Fam32a	0.32231	0.00839776
Stk11	-0.493484	9.96857e-05
Efna2	1.34922	2.68031e-06
Cdk12	-0.759728	0.00211206
Sh3gl1	0.500234	0.00214557
Irf3	-0.860108	6.25694e-06
Bcl2l12	-0.697981	0.00289105
Amph	2.04402	0.000101322
Plag1	-1.16765	0.0241284
Mrpl4	-1.09211	7.94139e-08
Ap1m2	1.74602	0.00870515
Mob3a	-0.814468	2.18301e-05
Ccdc65	1.91736	3.0543e-06
Fkbp11	1.58735	4.37109e-13
Ddx23	-0.454428	0.000162019
Rnd1	-1.22585	8.91813e-06
Myo1g	-3.16609	3.07983e-32
Ogdh	-1.1478	7.26576e-17
Grik5	2.99781	1.19871e-15
Cd79a	-5.7578	7.78427e-60
St8sia6	-0.990847	0.0353632
Nosip	-0.573337	0.00107332
Supt5	0.346653	0.0161618
Paf1	0.310192	0.046681
Gars	0.385312	0.00470018
Tpm4	0.532173	1.05227e-06
Slc25a1	0.615186	0.00179299
Ier3	0.538554	0.0330542
Ercc1	0.471607	0.00207861
As3mt	-1.72888	5.86958e-09
Comp	3.12765	0.000450504
Rnf215	0.706243	9.62123e-05
Sec14l2	1.62984	4.93255e-06
Tgfb3	0.817282	0.0023504
Aak1	1.04083	7.45792e-06
Abcb4	-4.34843	4.88857e-41
Ciao1	-0.742873	0.000174652
Man1a	0.483358	0.00203768
Brd8	-0.803259	6.10748e-08
Dnase2a	0.728542	1.36221e-06
Rad23a	-1.63378	6.79915e-24
Calr	1.10155	2.96711e-13
Nqo1	1.47432	2.25183e-12
Il7r	-1.68016	1.40243e-08
Hlf	1.03117	0.024638
Dzip1	2.32845	2.45151e-17
Fam162a	2.42726	1.28042e-24
Ssbp2	-0.865939	7.52975e-06
Cux1	0.520344	0.00221474
Stat5b	-1.55807	1.53074e-17
Stat5a	-1.17471	2.60218e-11
Map3k11	-0.870939	1.4937e-05
Hmox2	0.365695	0.0134493
Col5a3	0.983617	0.0333953
Dnmt1	-1.83102	2.14531e-47
Eif3g	-0.427509	0.00196566
Angptl2	1.76933	2.8089e-07
Dyrk2	0.989274	5.60745e-08
Kifc2	1.48719	1.75868e-05
Plxna3	0.792594	2.97456e-05
G6pdx	-1.34627	1.30545e-10
Wars2	-0.369732	0.0268657
Phb2	-0.432056	3.18833e-05
Eno2	2.38298	7.5979e-05
Emg1	-0.437354	0.0445574
Lpcat3	-0.773879	4.00494e-05
Grcc10	-0.579971	0.00380272
Irf5	-2.13516	4.16439e-11
Clcn5	1.46053	0.000271291
Spic	-4.10965	5.72989e-18
Rps5	0.27208	0.0455566
Bid	-1.38432	1.46518e-05
Tbccd1	-0.809259	0.00402272
Clec11a	0.793476	0.001511
Coro1c	-0.755654	6.29692e-06
Ndrg2	1.5251	8.34965e-06
Wwox	0.938616	4.85221e-07
Aqp1	-4.00742	2.52551e-48
Polr2e	-0.392339	0.0347421
Cd244a	-2.86671	3.09864e-17
Mtfp1	-1.2973	0.000307802
Ulk2	0.591859	2.23476e-06
Traf6	-0.301594	0.0430707
Grap	-1.47062	2.40593e-05
Plod3	2.06039	4.53e-25
Brpf3	-2.52928	6.72353e-44
Lbr	-2.6943	3.70313e-31
Hdgf	-2.29318	2.39e-40
Tmem242	-0.423877	0.0417622
Thop1	-0.849257	0.000179334
Pias4	-0.497339	0.000630424
Hspb1	1.31426	0.00200186
Sgsh	1.0533	8.50364e-11
Sh2b2	0.499421	0.0404077
Cd44	-2.38262	1.90418e-17
Ndrg1	0.329982	0.0317521
Klf5	-1.10107	0.000551169
Zfp287	1.32043	5.17268e-07
Txn2	-0.503937	0.000818217
Slc1a3	1.7128	9.61726e-12
Msh6	-0.982903	1.93023e-14
Mlxipl	1.63456	0.02143
Hmox1	-1.31299	1.14684e-07
Pafah1b3	1.09322	2.11315e-10
Il27ra	-3.18722	2.47378e-08
Asf1b	-1.59903	7.4943e-20
Pkn1	-1.21365	1.65384e-10
Celf1	-1.84787	6.32372e-29
Ndufs3	-0.952892	1.08111e-09
Por	0.857527	8.91335e-11
Igf1r	0.842505	0.0106464
Atp4a	-1.36663	3.50446e-06
Ctr9	0.368655	0.0374304
Mrvi1	-2.90115	3.15615e-08
Snx6	0.264262	0.0177284
Kit	-2.46786	1.22824e-22
Pan2	-1.27821	6.63097e-20
Cs	-0.965999	3.57e-15
Bcas2	-0.542173	2.7212e-05
Ctcf	-1.51333	1.35856e-23
Vav1	-3.07835	2.75968e-44
Cd247	-1.98434	0.0171825
Mmp12	2.32037	5.1993e-06
Slc30a4	1.09636	2.02498e-05
Tnfsf14	-3.18338	1.50784e-06
Reep5	0.455341	0.00546202
Arhgap8	2.40088	0.0363029
Ergic3	0.673418	8.29162e-10
Ncoa2	-0.980086	4.00159e-07
Smpd4	-0.387798	0.000886237
Pex1	-2.20831	1.61382e-21
Shpk	0.520688	0.0216757
Ephb3	2.09408	3.67363e-17
Tuft1	3.31629	2.65178e-10
Rcn1	2.71191	8.83744e-21
Napa	-0.710338	2.16663e-07
Snf8	-0.567667	0.00021847
Inpp5k	-1.716	5.58673e-45
Lrwd1	-1.12463	1.73612e-09
Htra1	1.09348	2.11603e-05
Fam131c	1.43119	0.00652928
Epor	-5.28188	1.95954e-16
Ccdc159	-3.23955	1.1803e-08
Atp6v1b2	-0.568556	0.00462133
Tep1	-1.52347	5.595e-09
Ttc5	0.374612	0.0226671
Aamp	0.312564	0.0233708
Upk1a	-1.96001	0.044344
Elovl1	-0.380672	0.0188185
Tpbg	1.67786	8.55191e-18
Hyi	1.18549	2.82e-13
Cdc20	-1.45245	1.49838e-15
Srm	1.38123	2.69691e-11
Arhgef19	2.157	1.28936e-21
Sptbn1	0.734147	4.14477e-06
Slc34a3	-3.90365	0.0363855
Nsmf	1.02622	2.16447e-12
Pdk1	1.63104	2.91413e-12
Prtn3	-4.97516	1.65177e-08
Mvd	1.93581	3.15573e-14
Stimate	0.902182	3.85776e-05
Atp7b	-2.54177	1.89891e-47
Slc4a1	-6.02566	1.57284e-18
Rundc3a	-2.34979	3.53577e-08
Cdt1	-3.31764	1.6679e-43
Aprt	0.959335	5.02166e-12
Gtf2h1	-0.655608	3.69257e-05
Nphs1	3.74084	4.34181e-09
Aplp1	0.923053	2.90169e-07
Qars	0.80021	9.191e-08
Qrich1	-0.429791	0.0110522
Usp19	-0.41362	0.00124658
Pola1	-1.58669	8.06323e-33
Acot13	-0.422957	0.0481258
Cdk4	-0.362663	0.0329331
Pip4k2a	-1.48254	4.16624e-36
B4galnt1	-5.46007	4.60755e-84
Krt28	1.78705	0.0108957
Sod2	-0.775142	2.37783e-06
Tmco6	-0.755619	6.83927e-05
Ctnnb1	1.17351	2.56914e-26
Acly	0.531044	0.000403233
Klk4	2.38422	0.000536252
Chrd	1.4382	6.99808e-06
Clcn2	-1.02786	2.46059e-07
Ap2m1	-0.708825	7.95639e-08
Syngr3	-0.661573	0.0352443
Neu1	0.5899	0.000195288
Krt14	6.72095	3.71629e-08
Pole	-1.71902	5.67581e-37
Scube2	1.39568	6.55106e-07
Tinf2	-0.972589	5.68403e-08
Hapln4	-2.29465	1.24208e-08
Dus3l	-0.94357	1.01736e-07
Bcl2l1	-1.90058	3.85332e-23
Khsrp	-0.459999	0.00120115
Hnrnpa0	0.639131	0.000222616
Ddx49	0.470266	0.0153338
Crlf1	1.68171	0.00474783
Rplp1	0.575114	0.00784599
Abhd8	0.858374	1.2681e-06
Mid1ip1	-1.21755	1.23429e-14
Clstn3	1.05598	6.38289e-08
Cers4	2.54345	4.24833e-10
Relt	-2.86113	1.75366e-69
Prpf31	-0.283235	0.0153371
Carhsp1	-2.53804	1.86518e-28
Herpud2	0.626591	2.60297e-05
Fut1	5.19361	0.00237943
Mgst1	-1.55451	6.27424e-06
Clec3a	3.11673	6.98655e-06
Vdac3	-0.422214	0.00278366
Bmp7	1.88695	1.86458e-09
Dynll1	0.285667	0.0483735
Ap1b1	-1.35971	1.53243e-39
Derl3	-1.71024	0.0218329
Bcl2l13	-0.620194	0.00150921
Ascl2	-2.22064	0.000359704
Repin1	0.472892	0.000119676
Pttg1ip	0.949225	1.94513e-11
Elk1	1.24158	5.34534e-09
Kcnc4	-2.47862	0.0257134
Kcnq1	1.37498	5.49587e-05
Eng	-1.23057	4.88796e-10
Syngr1	-1.04843	5.06799e-07
P4ha1	2.96448	1.59979e-20
Kcnd1	-2.58548	5.3477e-16
Cox4i2	2.7167	1.5646e-17
Wnt3a	-5.82987	4.56831e-05
Kdsr	0.511584	0.00908934
Ifrd2	-2.28729	7.89983e-29
Hyal1	1.94104	7.74586e-16
Tusc2	-1.4066	2.37647e-09
Gnat1	-3.54115	3.98913e-10
Cacna2d2	-0.924219	0.0040131
Slc3a2	-1.03289	6.47205e-08
Tmem179b	-0.617193	0.00120731
Wdr77	0.842892	4.64778e-09
Spire2	-2.0655	0.0151872
2610507B11Rik	0.537564	1.41843e-05
Ifi35	-1.86882	1.16701e-07
Nedd8	0.454963	0.000808846
Gm266	1.75352	8.57835e-27
Plcd1	2.7718	4.04511e-22
Cars	0.352909	0.0136461
Phlda2	-1.48254	2.22659e-15
Kdelr3	2.29981	7.72724e-19
Apip	-1.14119	1.45236e-14
Pdhx	-0.950849	2.05854e-07
Panx3	3.39578	3.39186e-19
Adam19	0.524124	0.0104586
Sugp1	-0.439892	0.0015439
Cpb1	-4.16115	1.52953e-17
Dennd1c	-2.46153	1.40313e-18
Fsd1	-1.22516	0.0400028
Pinlyp	4.64963	0.00255708
Sptbn4	1.32494	2.2619e-07
Pgam1	1.85924	3.97058e-32
Snapc2	-1.11404	2.1179e-05
Gltp	-2.27322	4.70721e-30
Scarf2	1.45044	3.34414e-12
Bmp5	1.98917	3.34206e-12
Hps3	-0.796002	2.04519e-05
Kif11	-2.71773	1.17728e-113
Rpa3	0.529318	0.00230215
Tnpo3	-0.37544	0.00401212
Strn3	0.546183	0.019657
Amotl1	1.21662	3.52475e-09
Zkscan17	1.21744	4.96302e-14
Arih2	-0.401513	0.00048563
Adh4	-1.83681	0.00538857
Igf2bp1	-1.71385	1.77911e-05
Fgfrl1	2.83704	2.19962e-14
Commd8	0.371198	0.0249668
Ndufs2	-0.788393	1.08466e-07
Cad	-0.677011	4.21534e-05
Pea15a	0.665175	0.00229528
Tnfaip8l2	-2.74933	3.9368e-10
Crbn	-0.410445	0.0102265
Pip4k2c	-0.520858	0.00331128
Abca4	1.82797	0.0017944
Rnf170	0.503998	0.0171939
Clip3	1.73296	8.38542e-14
Pax5	-6.69039	2.17408e-19
Tctex1d2	1.86154	1.43508e-10
Chp1	0.330374	0.0215833
Apbb1ip	-1.52287	4.47287e-14
Tvp23b	1.62178	7.51142e-11
Ndufa2	-0.771734	0.00152761
Glis2	1.25004	2.54772e-08
Cox6c	-0.6788	2.76814e-07
Blk	-4.05929	4.89978e-06
Ankrd28	0.434663	0.00949244
U2af1	-0.508564	0.000165309
Chfr	-0.78438	2.09377e-05
Hoxa2	1.5452	0.0084248
Ankrd53	-5.02106	0.00294626
Psmb1	-1.11823	4.54464e-13
Dll1	-1.6171	0.00049825
Plekhg4	2.00058	0.000441936
4931428F04Rik	1.13427	0.000458996
E2f4	-2.73488	1.56827e-64
Surf4	1.52619	1.22003e-30
Limk1	0.596521	0.0198901
Galns	0.505759	0.0144977
Lrrk1	0.72909	3.91856e-07
Aldh1a3	3.1033	1.50893e-11
Cnksr3	0.453092	0.0260595
Mmp13	0.436156	0.0487853
Lage3	-0.704038	0.00181938
Gdi1	0.275026	0.0373894
Sash1	1.31388	4.27381e-12
Gadd45b	2.13933	2.33269e-16
Cybb	-2.91916	4.8437e-31
Xk	-4.51429	6.11271e-27
Pcolce2	1.85753	0.00356025
Clpx	-0.379899	0.00630371
Cd83	-0.845761	0.0443868
Ctsg	-6.01748	3.22939e-23
Notch4	-0.605783	0.0315575
Rnf5	-1.19173	2.14983e-09
Lpl	-1.99238	0.000879346
Steap1	2.39705	2.51894e-07
Acadsb	1.25503	2.41892e-06
Prpf3	-0.395448	0.026439
Cnih1	0.510975	0.000619565
Cd5l	-6.45659	3.39334e-30
Lta4h	-2.02357	1.1339e-29
Amdhd1	1.19623	0.0266563
Macroh2a1	-1.13881	1.72506e-13
Castor2	1.74936	8.03714e-10
Wasf3	1.13343	0.0184245
Plpp1	0.357863	0.0282039
Lbp	1.61237	0.000127001
Celsr1	1.03782	0.0011903
Fli1	-0.922581	8.44011e-08
N4bp2l1	-1.47164	1.00624e-08
Tenm1	2.10069	0.00385761
Tmbim1	0.687433	2.69698e-08
Camk1g	-3.9343	0.020395
Tubb1	-8.32489	1.47777e-27
Ube2a	-0.485262	0.000940048
Slc25a5	-0.490892	0.0133691
Ppdpf	0.476666	0.00996991
Srms	-4.42088	3.47343e-09
Ptk6	-4.88218	0.00152489
Ppfibp1	1.714	1.58503e-15
Dyrk3	-3.53877	3.3968e-44
Mapkapk2	0.33868	0.00350276
Foxred2	-1.63327	3.47107e-13
Myh9	-0.416942	0.00531951
Ift27	-1.11824	2.55382e-10
Ttll1	0.443031	0.00391055
Ttll12	-1.55698	3.17753e-23
Bik	-3.80499	2.20532e-06
Scube1	3.72954	4.1221e-20
Kctd5	0.402358	0.0108407
Rbpjl	1.64228	0.01377
Sdc4	2.68752	2.23292e-11
Rnd3	1.33806	3.17478e-08
Brca1	-2.59249	4.44929e-88
Zpbp2	1.14674	0.047869
Med24	-0.747632	9.72771e-10
Casc3	-0.414666	0.00154631
Mpp2	-2.19702	6.38578e-20
Aldoc	2.70825	8.00667e-27
Stac2	1.8245	0.0050552
Nek8	-0.736874	8.20146e-07
C1qtnf1	1.47737	1.9651e-10
Cyba	0.430849	0.00210194
Timp2	1.49198	2.3339e-18
Cant1	0.597123	0.00117126
Zc3h18	-0.464384	0.000612313
Top2b	-0.386879	0.00588032
Suz12	-1.66425	3.96123e-14
Atad5	-2.94833	6.39231e-26
Tns4	0.960422	0.0481909
Rab11fip4	1.14056	3.52346e-05
Ada	-3.15006	1.09871e-45
Wfdc2	4.45347	1.33924e-18
Slc12a7	-0.583792	0.00684493
Zswim1	-1.94445	1.48105e-28
Crk	0.772376	5.23059e-09
Mlx	-0.761487	3.03095e-06
Retreg3	-1.25599	1.57305e-15
Dhx58	-1.95821	1.22948e-18
Ift52	0.549992	5.65988e-05
Mybl2	-3.15098	2.35193e-107
Gdap1l1	5.01437	0.00166466
Ptgis	0.963687	2.07696e-06
Cadps2	0.896027	0.000950429
Ints2	-0.850325	2.88053e-07
H2bc4	-2.9188	0.00523135
Mafk	-1.83126	2.36082e-20
Mfng	-1.59325	5.13557e-07
Stk4	-1.34803	2.38898e-15
Pld2	0.770938	7.68937e-05
Pfn1	-0.570291	0.00334978
Prpf8	-0.341039	0.00744203
Tomm34	-0.323955	0.0271412
Ywhab	-0.474991	0.000135278
Stk3	0.669556	3.47605e-06
Ksr1	-0.700394	0.0154154
Kpna2	-1.26017	1.58199e-23
Cuedc1	1.39035	5.45658e-10
Mrm1	-1.04734	0.0111427
Drg2	0.408914	0.00448031
Dhx40	0.590596	0.0101862
Akap1	1.18457	2.76666e-10
Nol11	0.335044	0.0449047
Nos2	-1.4168	0.000290051
Appbp2	1.08221	3.63539e-09
Cenpv	0.878248	0.0165385
Cwc25	-0.532147	0.0134627
Shmt1	-1.99535	4.77224e-20
Pdlim4	1.57169	1.25585e-21
Mmp8	-5.80868	1.16783e-55
Dusp14	1.25291	0.000132123
Tada2a	1.27242	3.17632e-12
Myl4	-2.48956	0.00430024
Pnpo	-4.26949	2.63188e-100
Copz2	1.79992	8.18726e-37
Slc25a39	-2.06458	1.51703e-19
Ap2b1	-0.321887	0.0333321
Pex12	-0.640745	0.00941847
Ndel1	1.01511	9.46186e-09
Mpdu1	-0.719014	0.000179635
Fxr2	0.573136	0.000533348
Cd68	-0.654043	0.0205864
Avpi1	0.814197	1.67235e-05
Sfrp5	3.42073	4.75e-20
Rad51d	-0.731281	0.0181814
P4ha2	2.62604	4.51583e-49
Tm4sf5	-3.87047	5.50586e-11
Cxcl16	-0.656302	0.0416835
Med11	-0.713274	0.00783557
Ccl4	2.56618	0.00232015
Natd1	-4.46621	6.55815e-56
Map2k3	-1.3969	2.88129e-15
Ywhah	-0.922046	8.50615e-08
Slfn3	-2.07609	0.00354777
Gga3	-0.505814	0.000319378
Slc35b4	1.1671	1.00732e-08
Dalrd3	-0.872999	0.00160609
Fis1	-1.60566	3.92715e-26
Plod1	1.91881	7.23105e-15
Slc25a22	1.0834	1.93722e-09
Med8	-1.49507	2.12802e-11
Scrn1	2.29484	3.36019e-10
BC005537	-0.748705	2.32528e-05
Mdh2	-0.44096	0.000750038
Rnf145	1.25956	5.92742e-10
Atp6v1e1	-0.351292	0.0110785
Mlh3	0.69871	0.00861877
Dpep1	-3.78222	6.15996e-05
Tmem129	-0.637127	0.00114358
Rnf31	-1.11503	2.99022e-14
Hsd17b1	-2.41416	0.00264161
Psmc3ip	-1.42834	1.15035e-06
Grb7	-3.63925	4.68924e-12
Psme3	-0.701128	9.08808e-06
Zfp687	-0.44549	0.00175907
Sec14l4	2.34501	0.000338607
Cops3	-0.626185	1.34715e-06
Gipc1	0.750596	9.2984e-08
Arhgef25	0.931889	5.34871e-10
Xab2	-0.722082	4.62112e-07
Ubb	-0.704866	0.00308967
Zkscan1	1.17212	0.000347233
Ap4m1	-0.597812	0.000212072
Mknk1	0.779576	1.03228e-05
Rcn3	1.4982	5.74989e-25
Haus5	-1.64008	4.66581e-22
Dusp9	2.80459	2.34231e-07
Ubxn6	-0.447753	0.00323023
Mydgf	0.728034	1.21867e-07
Plin3	0.592581	0.000849854
Sema6a	1.18563	7.61061e-08
Fmc1	-0.700718	0.0019906
Mrpl24	-0.57515	1.15953e-05
Gle1	-0.806869	7.11645e-07
L3hypdh	1.65044	2.20821e-12
Calr3	1.41052	1.85811e-06
Polr2i	-0.532143	0.00432468
Fbxo5	-3.2243	1.81681e-48
Frk	0.81787	0.0378749
Hey2	0.679237	0.000411458
Sec63	0.614917	0.00077643
Pex3	0.4292	0.00700386
Ltv1	1.18642	5.24149e-08
Cd164	0.579903	1.17506e-07
Smpd2	-0.735856	0.00162502
Rab32	-0.939068	0.000810558
Wasf1	1.85897	0.000784478
Ddo	-2.67893	8.42318e-27
Rev3l	-1.05563	7.03199e-08
Lama4	1.19091	4.21226e-12
Tnfaip3	-0.781705	0.00787347
Fam184a	-1.07492	3.05658e-06
Asf1a	-1.0845	8.72259e-09
Gopc	1.18077	6.22318e-07
Crybg1	-1.33662	3.55817e-15
Smpdl3a	-1.17861	0.000866069
Zwint	-2.57495	2.58831e-29
Ube2d1	1.63303	9.55149e-16
Epyc	3.94529	1.18052e-06
Cdk1	-2.30952	2.9077e-48
Cabcoco1	1.76529	0.00102409
Atp2b1	1.12957	1.26348e-07
Actr6	-0.412567	0.0348708
Poc1b	-2.44199	4.95765e-16
Tmpo	-1.45227	1.09902e-37
Sgk1	0.848111	6.66448e-07
Ikbip	1.79444	2.2238e-15
Myb	-4.87495	1.33041e-14
Med23	-1.33873	4.76255e-23
Nedd1	-0.988166	4.98256e-08
Enpp3	-1.34618	0.00952478
Ccn2	3.56002	3.79237e-20
Vnn3	1.46415	4.23097e-05
Snrpf	-0.489493	0.0161506
Ntn4	1.20544	2.23895e-05
Fgd6	-1.9389	1.44196e-08
Ndufa12	-0.514735	0.00200253
Cep83	-0.67457	0.00130126
Nudt4	-1.82594	5.79862e-27
Nuak1	1.37516	2.51684e-08
Tcp11l2	-1.95535	6.05723e-12
Cry1	-0.486211	0.000898212
Timp3	1.82973	8.13106e-13
Hsp90b1	1.39803	8.76988e-19
Gnptab	-0.353075	0.0354703
Herc4	0.42991	0.0205077
Ccar1	-0.649798	0.000176461
Ddx50	0.715045	9.84487e-07
Macroh2a2	2.09099	8.37942e-19
Tysnd1	-0.998193	0.000487677
Sar1a	1.14052	6.06409e-21
Ppa1	1.82011	4.51158e-17
Vsir	-1.61416	1.28932e-17
Cand1	0.299705	0.0272143
Tbk1	-0.622975	6.4628e-05
Pno1	0.532853	0.000254286
Egfr	0.896304	8.63384e-05
Pcsk4	-4.46171	2.95491e-10
Pwwp3a	-2.11244	5.03603e-20
Best3	-4.85478	7.71513e-23
Frs2	2.16261	7.94341e-10
Snrpd3	-0.281213	0.0342257
Cpm	2.76408	5.0843e-15
Csrp2	1.28831	3.23724e-07
Mdm2	0.539848	0.00428927
Osbpl5	2.0246	7.28057e-21
Tmbim4	0.44915	0.00813955
Irak3	-0.742535	0.0070168
Nfic	1.13575	1.313e-07
Ncln	0.45102	0.0127634
Glt8d2	2.3168	9.46142e-13
Wdr82	-0.395187	0.00241618
Pofut2	1.61007	4.05028e-21
Aldh1l2	1.84841	1.80821e-29
Appl2	0.708063	3.72742e-05
Hint1	-0.421897	0.000149974
Papolg	-0.751623	0.00240955
Pfkl	1.22404	6.88685e-14
Pex13	0.616518	2.52895e-05
Rhbdf1	0.95563	3.30562e-10
Nprl3	-0.849907	1.20714e-05
Hba-x	-6.40253	8.55399e-73
Cpeb4	-3.0686	1.50428e-29
Stc2	3.44029	1.84707e-28
Asb3	-0.748848	3.9139e-06
Madcam1	-2.51	0.0317446
Wdpcp	0.907543	1.03932e-07
Fstl3	1.46669	0.00535766
Hmmr	-1.9694	2.99967e-29
Polrmt	-0.422514	0.00485566
Slc22a4	-3.85371	1.76298e-42
Gfpt2	4.32049	4.4521e-27
Mapk9	0.542538	0.000498243
Rufy1	-0.599538	0.00824857
Mrnip	-1.02711	0.000351285
Rad50	-0.4325	0.0133831
Jade2	0.829498	0.00484883
Slu7	-0.563514	0.0291275
Pttg1	-2.12558	1.83133e-15
Btg2	-4.31387	5.23529e-60
Castor1	0.853168	2.99297e-05
Adcy1	3.76893	2.74844e-15
Gabra1	4.72448	0.0128502
Arf5	-1.25118	7.63311e-13
2310033P09Rik	-0.456393	0.0261353
Smtn	0.725946	1.83337e-05
Drg1	-0.546711	0.00192064
Mtif2	-0.997193	2.00584e-06
Cfap36	1.44901	1.83925e-12
Pnpt1	-0.826604	1.62406e-05
Efemp1	2.56279	2.01194e-11
Pgam2	-1.33729	0.0293521
Dynll2	0.562049	1.24943e-05
Mpo	-5.03472	7.46521e-14
Ska2	-1.15267	6.24738e-08
Smg8	0.590418	0.000357038
Gdpd1	-1.54607	1.88401e-06
Mrpl22	-0.457397	0.0308779
Sap30l	0.531463	0.0118026
Rnft1	0.360214	0.0163949
Fam114a2	0.514997	0.000126632
Srebf1	0.774754	4.46247e-06
Tom1l1	-2.72322	2.87568e-25
Cox11	0.598824	0.00017137
Tspan13	2.15861	7.11046e-13
Matn3	4.23934	1.2137e-05
Rock2	0.797652	0.000159743
E2f6	-0.468251	0.0145702
Laptm4a	1.67357	3.95157e-28
Sdc1	1.61365	2.78372e-17
Rgs9	-2.04884	0.0180251
Trib2	1.28004	3.13176e-13
Arsg	0.719507	0.00387554
Gna13	-1.26759	7.47405e-10
Smc6	-0.900052	1.03553e-10
Map2k6	0.917731	1.18089e-06
Klhl29	2.4326	2.0967e-11
Ubxn2a	-1.5777	2.15073e-20
Fkbp1b	1.96331	0.00441762
Cmpk2	-4.00968	7.00081e-35
Rsad2	-4.40796	1.74828e-12
Rnf144a	-0.654454	1.55525e-06
Dus4l	-0.617042	0.000470504
Rrm2	-3.12857	1.49749e-69
Pomc	1.72989	1.07034e-08
Kif3c	1.65841	3.46126e-10
Rab10	0.237658	0.0356327
Taf15	-0.664447	6.4554e-05
Itgb3	-0.906788	0.00820516
Psmc5	-0.396812	0.00687772
Adap2	-2.30611	7.62772e-05
Smarcd2	-0.842728	6.06686e-08
Cacng1	-2.19405	0.0491893
Cacng4	3.87953	6.11386e-24
Rab37	-3.75967	8.11515e-15
Slc9a3r1	-2.99578	1.61149e-23
Fdxr	-0.634692	0.0110411
Nup85	-0.78561	1.88071e-06
Mif4gd	-1.46992	0.000216929
Grb2	-0.385387	0.00158423
Recql5	-1.51704	3.60271e-18
Trim47	1.9674	3.82788e-14
Srp68	0.658028	1.08043e-08
Tsen54	1.13695	1.63624e-11
P2rx1	-2.73501	3.44355e-10
Exoc7	0.490663	0.00172551
Slc13a5	4.05814	3.35942e-37
Pimreg	-1.32608	3.17582e-06
Wscd1	-2.69415	7.46653e-21
Mfsd11	-0.902005	2.25636e-09
Sec14l1	1.56628	1.39563e-25
Dhrs13	-0.540363	0.0395904
Blmh	0.347304	0.00362073
Cpd	0.684498	0.000775472
Nxn	2.05264	1.78534e-14
Rflnb	0.613227	0.0134627
Abcc3	-1.4453	0.000761879
Lrrc59	0.675554	9.49157e-06
Slc35b1	0.533186	0.000596634
Scrn2	1.07656	1.93722e-09
Gucy2e	-2.99428	8.04837e-05
Alox8	-4.52428	2.17469e-36
Per1	0.93845	0.00024731
Pfas	-1.49255	7.71946e-12
Pik3r5	-2.16837	8.61027e-13
Cfap52	-2.26979	0.0109565
Tmem101	1.06852	1.47282e-06
Eftud2	-0.632096	2.17591e-08
Kif18b	-3.27341	2.41285e-90
Map3k14	-1.16288	2.63768e-06
Scfd1	0.947769	3.94188e-09
Ap4s1	0.45737	0.0460508
Sel1l	0.786827	4.39337e-05
Klhdc2	0.688887	2.89664e-07
Sec23a	2.05132	9.83273e-20
Cdkl1	-1.76172	4.14087e-08
Polr2h	-1.08246	2.09977e-09
Ppp2r3c	-0.477575	0.00376639
Prorp	-0.463504	0.0443868
Sptlc2	0.614149	1.38311e-05
Ahsa1	-0.442876	0.00135068
Snw1	-0.360009	0.0245704
Nova1	0.694458	0.0192736
Mthfd1	-1.78624	1.20767e-20
Ppp2r5e	-0.440268	0.00965983
Sgpp1	-0.882647	1.43354e-09
Sptb	-4.05808	7.75458e-72
Rab15	0.879203	0.016826
Atl1	0.908421	7.82564e-05
Sav1	-1.06157	1.95256e-08
Tmx1	0.653724	2.49492e-05
Actr10	0.781803	2.51302e-10
Serpina5	-2.9195	2.79726e-10
Rtn1	-2.57393	4.213e-05
Ppm1a	-2.58306	8.85146e-56
Glrx5	-2.9554	2.03839e-54
Hif1a	1.58126	6.97079e-09
Plek2	-5.39987	4.88477e-61
Zfyve26	-0.593081	0.00555631
Rdh12	-0.993746	0.0142799
Zfp36l1	-0.560295	0.00386788
Actn1	0.623054	1.07034e-06
Erh	-0.530398	0.0129238
Smoc1	3.43214	1.40339e-20
Pcnx	0.736745	0.000303406
Cdca7l	-1.01709	0.00263597
Nrde2	-0.896425	2.26561e-05
Trip11	0.882966	7.8472e-05
Atxn3	-1.53137	2.86604e-07
Lgmn	1.16853	1.99598e-14
Otub2	0.975603	0.000723023
Ppp4r4	2.37932	0.00917025
Papln	-3.01424	2.09976e-12
Isca2	-1.79393	2.63712e-15
Npc2	-0.836093	0.000186777
Fcf1	-0.576582	0.00030479
Fos	2.80943	2.68798e-08
Erg28	0.708556	8.48691e-05
Yy1	-0.427938	0.0294414
Traf3	1.11787	1.27415e-06
Xrcc3	-1.15672	4.09983e-05
Atp5mpl	-0.615127	0.0107876
Siva1	-0.645794	2.59763e-05
Gpr132	-3.27863	4.25705e-07
Gpr137b	-0.799509	0.00676684
Mrs2	-1.07949	2.03214e-08
Irf4	-3.17952	3.72651e-13
Exoc2	0.357633	0.00734509
Tmem14c	-2.07303	3.40727e-25
Nup153	-0.96986	2.46239e-08
Dek	-1.42063	1.2608e-19
Id4	1.76644	0.000176293
Barx1	2.2735	1.96926e-05
Cenpp	-1.89763	7.22943e-16
Nxnl2	3.07839	3.72593e-05
Wrnip1	0.340517	0.00303161
Ly86	-1.33351	0.00104251
Ssr1	1.19068	3.91259e-16
Sema4d	-0.569221	0.000452788
Gadd45g	0.702546	0.000747175
Auh	-0.819331	0.00184765
Ror2	3.30062	5.55755e-30
Ptch1	2.46652	0.000190533
Habp4	1.24879	6.95074e-06
Zfp346	0.733033	0.00399238
Lman2	0.345689	0.0114492
Mxd3	-1.86307	2.70477e-22
Ddx41	0.402667	0.0013205
Txndc15	0.746217	7.02665e-07
Caml	0.37203	0.0415024
Mterf3	-0.562182	0.00286351
Adcy2	2.16541	3.78919e-18
Ccnh	0.415212	0.0228398
Slc28a3	-2.365	0.000142308
Golm1	1.47876	0.000169438
Agtpbp1	-0.615753	0.00276173
Trip13	-1.55245	2.69807e-20
Ccdc127	0.738036	0.00983198
Rhobtb3	3.09154	2.03346e-16
Spata9	2.6431	2.06222e-05
Glrx	0.765873	9.25034e-10
Lpcat1	-0.512473	0.00195887
Slc6a3	-4.66777	0.00978142
Tert	0.738868	0.00657992
Hapln1	3.59792	0.000271608
Cd180	-2.6634	1.72292e-12
Marveld2	1.14492	0.0155172
Ptcd2	-0.516024	0.0408703
Hmgcr	1.51693	9.34522e-07
F2rl2	-2.15595	1.18387e-10
Scamp1	2.08147	2.42433e-18
Kif2a	-0.768324	7.29421e-09
Plk2	0.847423	0.00287914
Zfyve16	0.695264	1.00519e-05
Dhfr	-1.41001	1.73135e-29
Ppwd1	-0.588611	0.00138053
Cenpk	-1.24086	1.88325e-10
Parp8	0.963939	0.000631008
Mrps30	0.387015	0.0206405
Ptprg	0.379997	0.00205192
Gpx8	1.35935	6.52554e-19
Ube2e1	0.46642	0.00211243
Thrb	2.19246	1.28659e-08
Ngly1	-0.740951	9.55035e-07
Dydc2	2.40539	0.00852381
Glud1	0.325305	0.00131181
Cdhr1	-4.43411	2.26158e-06
Nid2	2.63774	7.49491e-12
Rtraf	0.389755	0.00102409
Nudt13	-0.468543	0.0351438
Ecd	-0.329916	0.0414705
Dnajc9	-1.39822	6.93857e-18
Mss51	-2.39824	3.24501e-12
Usp54	0.845199	9.12765e-09
Zswim8	0.643537	1.53421e-06
Vcl	-0.639739	3.91377e-07
Txndc16	0.637216	0.0144997
Psmc6	-0.501284	0.00053465
Samd4	2.42152	0.000207042
Anxa11	1.65564	2.63986e-19
Ppif	-1.15494	1.37638e-05
Arf4	1.30468	8.23863e-27
Capn7	0.785766	4.29433e-07
Ebpl	1.5785	3.52168e-13
Kpna3	-0.436939	0.0131928
Spryd7	0.412813	0.0428785
Rnaseh2b	-1.3783	2.00001e-16
Pspc1	0.375226	0.0322915
Ptpn20	-3.53736	6.91546e-13
Anxa8	1.16788	1.22231e-09
Tkt	-0.94992	3.24168e-13
Dcp1a	-0.695283	0.000675646
Ska3	-2.17979	1.22824e-22
Micu2	-0.454182	0.00750173
Extl3	0.404635	0.00612336
Cab39l	2.53658	2.1931e-13
Mtmr6	0.361853	0.0295471
Cacna2d3	2.18964	1.71232e-05
Slc25a30	-1.58981	0.000128247
Tsc22d1	0.40365	0.0188185
Enox1	0.783421	0.0047568
Epsti1	-2.01699	0.00188772
Rgcc	-3.57285	9.36652e-77
Mtrf1	-0.516434	0.0106485
Cnmd	3.92137	7.61532e-06
Pbk	-1.42809	5.07513e-26
Esco2	-2.66716	1.2159e-128
Clu	0.684887	0.000716398
Trim35	1.28604	1.36396e-12
Dpysl2	0.945301	3.19702e-06
Bnip3l	-1.62028	5.00249e-19
Nefm	-1.65021	0.00202713
Adam28	-2.70666	5.62821e-06
Bora	-2.08204	7.41481e-24
Loxl2	2.91438	4.12007e-25
Rhobtb2	0.44743	0.00999575
Pebp4	1.06999	0.00847644
Bin3	0.511252	0.00832069
Pdlim2	1.20014	2.62904e-13
Sorbs3	0.9076	4.55287e-10
Fam160b2	0.59777	0.000402153
Hr	3.36646	2.5819e-15
Bmp1	0.779754	3.16019e-06
Xpo7	-3.48859	1.14628e-66
Dok2	-3.3507	5.46877e-19
Rb1	-2.5205	2.31918e-87
Ednrb	1.20241	0.00032427
Cln5	-0.465126	0.00313034
Gpr180	1.34927	8.50107e-17
Dnajc3	0.529498	0.00160593
Gdnf	5.14366	1.77502e-13
Osmr	1.08311	0.000240315
Tox4	-0.417547	0.00350051
Mettl3	-0.650197	9.73456e-05
Dad1	0.725932	3.76541e-06
Lrp10	-0.345769	0.00551532
Haus4	-1.24	1.74884e-17
Slc7a8	-1.05183	1.65995e-05
Acin1	-0.621244	2.26158e-06
Efs	1.05088	5.34232e-09
Ngdn	-1.17289	3.68751e-11
Jph4	1.42215	0.000347497
Dhrs4	-0.436597	0.0155525
Emc9	-1.03511	0.00545017
Khnyn	-0.676841	1.89358e-05
Tars	0.81446	3.22676e-08
C1qtnf3	2.77417	2.29954e-12
Rad1	-0.636598	0.0160994
Laptm4b	0.720646	2.81316e-05
Sdc2	1.99946	1.79273e-11
Ank	-1.30228	1.69536e-11
Rnf19a	-0.753044	1.56051e-05
Ywhaz	0.92417	5.51729e-10
Rrm2b	-0.958483	0.00330513
Slc25a32	0.594156	0.00204624
Dcaf13	-0.382675	0.00943852
Lrp12	1.62549	8.05402e-13
Rad21	-1.00864	4.68038e-12
Shcbp1	-1.04969	4.54524e-11
Matn2	3.10398	9.20515e-19
Khdrbs3	-2.31391	1.59249e-07
Eif3e	-0.467027	8.4102e-05
Sqle	1.17263	2.26862e-09
Tbc1d31	-0.766857	3.13149e-07
Derl1	0.574849	0.000243333
Mtbp	-2.59938	3.51933e-29
Mief1	-0.379712	0.0405621
Dscc1	-1.42509	7.70527e-22
Josd1	0.456719	0.0248218
Cby1	0.791013	0.000314847
Parvb	-1.11215	3.94138e-11
Parvg	-2.83372	8.98341e-32
C1qtnf6	0.66173	0.000833594
Twf1	0.83456	2.43632e-07
Naga	0.552311	2.14752e-05
Slc38a2	1.91011	3.96123e-14
Srebf2	0.851732	6.29957e-10
Slc38a4	3.16136	3.23807e-11
Polr3h	-0.509394	0.00582667
Phf5a	-0.798204	0.000289174
Col2a1	3.04505	0.00115071
Itga5	0.405723	0.0156356
Ppp1r1a	-2.93215	6.91319e-09
Litaf	-0.516813	0.000812248
Ciita	-4.16849	7.26689e-17
Il1rap	0.82836	0.000746418
Hes1	-0.531584	0.0281545
Cyc1	-0.79954	4.3921e-05
Bop1	-0.404893	0.0460561
Slc52a2	0.752779	0.0127839
Oplah	0.6536	0.00433333
Grina	-2.02368	3.16368e-27
Gpihbp1	-1.06442	0.0324711
Lynx1	-1.27757	0.00336968
Lypd2	-6.26664	1.87249e-51
Psca	-2.434	0.00728697
Cep97	-1.20773	2.2884e-06
Lmf2	-0.261258	0.0388662
Mapk8ip2	0.52404	0.0465309
Alcam	0.931069	0.000263087
Nectin3	1.49662	9.0695e-17
Atg3	-0.450047	0.00940898
Prkdc	-0.369995	0.0210568
Mcm4	-2.29637	2.56366e-64
Snai2	1.83894	7.8784e-16
Fopnl	-0.956141	2.00048e-09
Nde1	-0.960366	3.50105e-12
Rrn3	0.52216	0.0354703
Pla2g10	5.45835	1.63525e-12
Bfar	0.586165	0.000844799
Mrpl40	-0.498645	0.0321368
Arl6	1.15744	2.00739e-09
Cldnd1	-0.731339	1.11001e-06
Tbc1d23	0.509021	0.000123856
Nit2	0.893377	9.29751e-06
Adgrg7	2.62403	0.0282091
Lztr1	0.986516	3.40223e-15
Serpind1	-2.82111	0.0178297
Ppil2	-0.745026	7.91689e-07
Meltf	3.25536	1.041e-05
B4galt4	1.32919	2.98222e-06
Tfrc	-0.627277	0.00231442
Arhgap31	1.35935	2.12574e-08
Fyttd1	1.33202	3.23179e-10
Popdc2	-2.19592	0.0188071
Lmln	1.05276	0.00589969
Maats1	1.32522	3.85329e-06
Snx4	0.736671	2.21827e-07
Nr1i2	-3.80698	0.0142101
Gsk3b	0.848572	1.07943e-06
Umps	-0.463879	0.0156755
Gtf2e1	0.567614	0.00013791
Hcls1	-2.03257	5.25011e-17
Pdia5	1.1716	4.50718e-13
Slc49a4	0.801816	1.56129e-07
Ehhadh	1.79669	0.000254921
Tmem41a	0.500077	0.0313035
Btg3	1.50607	3.87531e-12
Cxadr	-1.69629	1.00521e-10
Usp25	-0.945196	7.17627e-19
Ahsg	2.55657	1.84406e-05
Rfc4	-2.09096	1.00579e-31
Eif4a2	0.481155	7.49729e-07
Robo1	0.674783	0.0177512
St6gal1	-1.31118	1.01466e-07
Adamts1	1.515	4.3141e-06
Ets2	1.2202	2.81693e-05
Slc15a2	2.24289	5.92682e-05
Mx1	-1.37101	1.195e-06
Chaf1b	-1.88052	2.0728e-43
Clic6	3.34625	0.000780493
Runx1	-0.428007	0.00125617
Atp5o	-0.491623	0.0010981
Donson	-1.66107	3.20265e-19
Gart	-0.303426	0.0453608
Ifngr2	1.00264	1.53897e-07
Ifnar2	-1.47748	3.69505e-16
Sod1	-0.644538	5.19626e-06
Lmbr1l	-0.397447	0.0461552
Nckap5l	1.10607	8.13425e-12
Racgap1	-2.15208	2.13075e-66
Cers5	0.867789	2.11471e-08
Atf1	-0.568941	2.87546e-05
Slc11a2	-1.4545	9.13497e-31
Cela1	-4.09531	2.69251e-23
Krt79	-2.28949	0.00334493
Krt18	2.11722	5.7957e-06
Csad	0.722387	8.36974e-07
Prr13	-0.67005	0.012687
Map3k12	1.23281	0.000702957
Tarbp2	-0.491112	0.0387849
Calcoco1	-0.52581	0.0418062
Sncg	-0.923286	0.00409978
Rttn	-0.747182	0.000258118
Nus1	0.355818	0.0255498
Ndufa5	0.608914	5.13615e-05
Rfc2	-1.363	1.79759e-20
Denr	0.453028	0.0131806
Prmt5	-1.06989	3.87765e-10
Nagpa	-0.882047	0.000681248
P3h3	2.31914	1.17028e-14
Scg5	0.637187	0.00372831
Kcnk5	1.25889	5.36551e-05
Acy1	0.834753	9.37078e-09
Creld2	0.934684	9.81138e-09
Cd4	-3.99948	0.00344854
Twf2	-0.493869	0.00854672
Ache	-5.3241	1.76916e-78
Trip6	1.37422	4.80043e-14
Gnb3	2.1288	8.16663e-09
Prph	-2.95625	1.81418e-11
Pcbp4	1.81375	9.34083e-21
Cdca3	-2.41325	7.36181e-84
Ogfod2	-0.587404	0.0105604
Serac1	0.73124	0.0113706
Igf2r	1.81216	4.57301e-09
Chd1	-0.678723	0.0051409
Phf10	-0.886853	2.93635e-11
Smoc2	4.23875	4.70452e-27
Mmp25	-3.5873	4.77078e-09
Tnfrsf12a	1.53243	9.07103e-07
Pkmyt1	-2.28497	3.13832e-40
Paqr4	-0.98054	0.00160308
Flywch2	0.908293	0.000450667
Tnfrsf21	0.850542	0.00108553
Rhag	-5.75206	1.08182e-11
Cdc5l	-0.303754	0.0393564
Aars2	-0.716133	0.00136483
Mrpl14	-0.552381	0.0173635
Sgo1	-2.55449	5.15165e-39
Gtpbp2	-2.81786	2.50479e-56
Polh	-0.844433	3.65778e-06
Enpp4	-1.37789	4.44518e-11
Fbxl17	0.568417	0.000268276
Rrp36	-0.416247	0.00734122
Bysl	-0.474064	0.00766801
Tspo2	-5.89186	2.29383e-61
Ppil1	-1.05245	1.55071e-05
Cpne5	1.84288	0.0256318
Fgd2	-2.12887	3.82423e-05
Pim1	-1.5653	9.20335e-11
Abcg1	-1.31955	8.44655e-05
Sik1	0.650751	0.00593616
Ndc80	-1.921	2.17704e-21
Lbh	1.17013	3.94711e-29
Ehd3	-1.55514	7.03313e-19
Xdh	-2.24928	0.0151276
Slc30a6	0.649744	4.08495e-06
Vit	3.04234	4.8802e-06
Ttc27	-0.586648	0.000618767
Eif2ak2	-0.924287	2.94401e-06
Cebpz	0.625794	0.00183372
Vapa	0.472025	0.000592392
Prss21	4.36247	0.00902467
Tedc2	-0.708553	0.0016924
Ntn3	1.33162	0.00516802
Epas1	-0.497646	0.0122083
Pigf	1.16265	7.35141e-11
Caskin1	2.7568	5.46068e-20
Mcfd2	0.554006	0.00217606
Msh2	-0.793431	3.18959e-07
Spsb3	-2.25008	2.18566e-27
Nme3	-1.28695	2.37626e-12
Ift140	1.14449	8.45572e-05
C3	-2.85376	5.26768e-18
St6gal2	1.34852	0.0386071
Sox8	3.13367	3.32235e-12
Adgre4	-2.68841	1.07587e-05
Nme4	-2.66906	2.72444e-24
Tmem8	-2.13816	2.20509e-17
Mrpl28	-0.579402	0.0082874
Rgs11	2.16298	0.00669932
Dusp1	-2.66803	1.08006e-36
Kdm4b	0.683277	1.04064e-05
Mllt1	-0.339477	0.010517
Cox7a2l	0.377005	0.00377609
Dync2li1	2.17304	4.72953e-10
Sap130	-0.621119	6.19945e-07
Mapre2	1.04578	5.94988e-12
Thoc1	-0.601093	0.004645
Tapbp	-0.565065	0.0168923
Slc39a7	1.48004	3.00037e-38
H2-Oa	-2.9926	2.52225e-06
Psmb8	-3.4625	1.01433e-06
Tap2	-0.737855	0.0337555
Pfdn1	0.422528	0.00304008
Mzb1	-5.42503	2.08668e-40
Sil1	0.931052	8.00456e-07
Gfra3	1.29562	4.90852e-05
Epb41l4a	1.71211	0.000781877
Stard4	1.87136	6.43339e-14
Iws1	-0.433538	0.00901461
Ltb	-3.64652	8.42719e-10
Wdr33	-0.382023	0.0262342
Riok3	-1.50676	8.02442e-25
Rmc1	-1.20613	2.59806e-13
Npc1	1.43221	1.49107e-13
Zfp521	1.41602	3.8437e-17
Impact	0.516209	0.00368687
Dhx16	-0.970623	1.22628e-12
Mrps18b	-0.42592	0.0253751
Rpp21	-0.456596	0.0322046
Ap3s1	0.543234	0.00045244
Lvrn	-1.23783	0.0390245
Yipf5	1.26896	5.33017e-28
Dpysl3	1.50006	1.38513e-12
Spink1	-4.91828	0.00105574
Smad4	0.551216	0.00560189
Cidea	1.90836	5.88463e-11
Afg3l2	-1.085	1.24659e-12
Prelid3a	1.4867	0.0348971
Psmg2	-1.01285	3.27912e-09
Ppic	1.66362	1.21981e-24
Ptpn2	-0.583134	0.00083724
Cep192	-1.32513	5.82886e-14
Setbp1	1.7482	5.2524e-07
Me2	-1.02046	9.17606e-15
Cxxc1	-0.700978	6.93396e-05
Pde6a	6.04333	5.51846e-07
Il17b	3.0416	0.000198981
Pcyox1l	0.865894	0.000158686
Atp8b1	1.38186	3.57334e-08
Lmnb1	-2.01359	9.5532e-48
Prrc1	1.58715	3.3324e-09
Fbn2	2.74902	1.30507e-17
Slc27a6	1.04897	0.0324185
Isoc1	-1.23121	0.000232976
Dctn4	0.405157	0.028026
Gnaq	1.12643	2.51488e-06
Timm21	-0.982841	7.9351e-10
Anxa1	0.579232	0.00959049
Incenp	-1.79889	2.40497e-23
Cd5	-3.47173	9.56806e-07
Cblif	-4.17844	0.0302129
Lpxn	-2.55201	2.98766e-07
Gna14	3.60964	0.015473
Pcsk5	1.87446	4.33295e-16
Ostf1	0.52217	3.40091e-05
Prpf19	-0.288104	0.0372127
Tmem132a	1.18099	2.55382e-10
Slc15a3	-1.48692	2.59119e-09
Pga5	-4.35364	0.00436194
Ddb1	0.574983	4.76275e-05
Cemip2	1.23788	7.35321e-07
Atl3	-0.699466	0.0121346
Ehd1	0.333698	0.022437
Ankrd22	-4.71026	5.36867e-13
Fas	-1.27992	0.0101779
Ppp2r5b	-0.505852	0.000502257
Ak3	-0.710975	0.000138765
Snx15	-1.09633	1.37122e-05
Cdca5	-2.58579	4.38502e-38
Uhrf2	-0.619527	3.6727e-05
Rad9a	-1.5355	1.66969e-15
Mrpl21	-0.702375	0.00019519
Pola2	-1.46213	2.12335e-29
Eif1ad	-0.621555	0.000338598
Banf1	-0.992405	7.09898e-07
Gldc	-3.13072	6.63731e-20
Cdk2ap2	-0.974681	0.000404113
Pip5k1b	-3.72402	3.71961e-37
Dkk1	1.24189	9.52512e-05
Rab1b	0.236662	0.0486605
Yif1a	0.814677	2.37559e-07
Cbwd1	0.989415	1.00206e-10
Rce1	-0.624247	0.00972381
Minpp1	-1.67567	7.2185e-42
Apba1	1.87506	4.46843e-07
Dock8	0.601829	0.00946895
Cpt1a	-2.05651	1.08536e-21
Ctsw	-1.66803	0.000885392
Lrp5	0.447218	0.00142318
Rnaseh2c	-1.32593	4.17502e-14
Slc1a1	2.30698	7.32837e-18
Map4k2	-1.57674	9.34746e-19
Prdx5	-0.414976	0.0130318
Spindoc	0.765176	5.14529e-05
Smc3	-1.09828	1.50612e-12
Hhex	-1.7923	4.75478e-10
Cyp26a1	4.3105	4.64586e-19
Fam45a	0.467458	0.00593594
Prdx3	-1.97542	2.56437e-42
Hells	-2.57888	1.53943e-54
Aldh18a1	1.00513	3.91419e-12
Tctn3	1.10172	3.35669e-11
Arl3	1.58683	1.61051e-19
Sfxn2	0.541993	0.0160406
Maoa	1.44328	4.31886e-09
Fundc1	0.501954	0.0188052
Msr1	-1.51738	1.02657e-09
Taf5	-1.70341	6.55122e-14
Pcgf6	-0.906656	6.11739e-06
Nr0b1	3.95745	3.75011e-06
Gsto1	-0.4856	0.0473075
Trub1	-1.05624	0.00119136
Slc18a2	-2.46194	9.97748e-05
Bnc1	3.89117	0.0142016
P4hb	1.94125	3.47181e-29
Alyref	-0.739985	2.92831e-05
Anapc11	-0.783674	0.012111
Pcyt2	0.980128	2.47618e-08
Aspscr1	-0.40706	0.00749864
Dcxr	0.793656	0.000183438
Arhgap19	-2.52308	1.53421e-20
Rfng	0.440298	0.00817467
Cd7	-4.93871	0.000728564
Ogfod3	0.997209	4.3128e-10
Ubtd1	1.76538	1.23984e-14
Wdr45b	0.801752	7.45812e-11
Fn3k	-5.34788	4.28107e-51
R3hcc1l	-0.698492	0.00559728
Loxl4	3.34131	3.95424e-36
Abcc2	3.32308	0.0449658
Chuk	-0.805313	3.74465e-05
Cwf19l1	-0.56028	0.000906775
Sema4g	2.61515	1.0507e-13
Poll	-0.43151	0.00935458
Ldb1	-1.1877	4.64596e-12
Gbf1	0.649781	1.24383e-05
Parp6	0.314201	0.0433844
Limd1	0.298978	0.0427781
Lztfl1	0.69711	1.23367e-05
Zfhx4	0.656582	0.0275841
Hsd17b10	-0.768765	1.67582e-07
Fgd1	1.50103	2.49198e-10
Gnl3l	-0.705137	0.000205711
Dnase1l3	-3.40767	2.96012e-13
Sat1	-1.10908	1.15169e-11
Prdx4	1.28717	3.93054e-23
Padi3	-4.90435	9.60554e-12
Gpr143	1.76261	0.0224439
Sbds	-0.384001	0.00274755
Rdh5	-1.21412	0.0233172
Gdf11	0.625298	0.031911
Ormdl2	-0.804704	0.00267848
Dnajc14	0.376641	0.00742449
Mmp19	-1.06266	0.00139698
Dgka	-2.19416	1.68445e-40
Cdk2	-0.61959	0.000110941
Esyt1	-0.475302	0.000712099
Smarcc2	-0.513548	9.92893e-06
Baiap2	0.545238	0.0128208
Faap100	0.531957	0.0251706
Pde6g	0.673574	0.0464488
Prim1	-2.30594	2.76407e-27
Gli1	2.71123	3.17401e-13
Mbd6	-0.557025	0.000294358
Dctn2	0.284556	0.0192417
Paip1	0.404277	0.00818373
Paox	-1.0236	2.86425e-05
Fuom	-0.893143	2.33587e-06
Dpysl4	0.615259	0.00584356
Syce1	1.73625	9.97748e-05
Ptdss2	-1.55544	7.41041e-22
Irf7	-2.0122	1.46142e-07
Taldo1	-0.591479	2.24765e-05
Eps8l2	2.45014	1.59607e-14
Pidd1	-3.21621	2.14607e-74
Tspan4	0.961928	2.11027e-07
Tm9sf2	0.820658	3.85049e-08
Farp1	2.26838	1.78194e-23
Syngr2	-0.802561	5.06211e-06
Tmc6	-2.57294	1.60983e-78
Tk1	-3.01705	3.49229e-57
Cbx2	-0.600152	0.00756748
Cbx8	0.865885	0.0108782
Cbx4	0.64481	0.00186568
Rptor	0.434018	0.00605077
Pde8a	2.02208	5.0054e-24
Nat1	-3.48147	0.00016341
Zfp202	0.66055	0.0325116
Mkln1	-0.581904	0.000366609
Bach1	-0.499456	0.0304159
Hprt	-1.08331	1.17952e-12
Uqcrc1	-0.596688	0.000216109
Tmem47	1.38546	9.74746e-09
Alox5	-4.49894	1.55152e-25
Wdr73	-0.446037	0.0154454
Nmb	-3.34031	0.0136208
Sec11a	0.421546	0.0281442
Rab40c	-0.801141	0.000605584
Mettl26	1.43987	8.46278e-20
Rhbdl1	1.26638	1.82261e-11
Jmjd8	0.951959	1.26987e-06
Prps2	-1.682	9.11307e-25
Hadhb	-1.1446	1.77017e-22
Tyms	-1.72009	1.15377e-26
Plk4	-2.13652	2.18987e-32
Mfsd8	0.62623	0.00179249
Jade1	-0.838946	1.69591e-05
Gdap1	3.11087	2.13329e-11
Ly96	-1.76944	7.05883e-08
Exosc7	-0.880981	4.69588e-07
St8sia2	1.18466	0.000212535
Ccr1	-0.830274	0.00784825
Nrp1	0.634558	5.37611e-06
Iscu	-0.800852	1.76959e-06
Arl10	2.06065	1.18148e-05
4833439L19Rik	-0.413114	0.0011773
Unc5a	-4.36272	1.89103e-05
Casp1	-1.82984	1.97657e-08
Cwf19l2	-0.749185	0.00089349
Cops5	-0.467702	0.00214557
Il17a	6.52809	4.93105e-09
Tmem14a	1.19248	4.93423e-05
Tram1	0.898241	3.77231e-14
Lactb2	-0.446085	0.00339667
Fastkd2	-0.937204	2.19914e-05
Rftn2	2.35804	6.62952e-18
Slc39a10	0.72268	0.000171245
Slc40a1	-1.05053	9.79881e-17
Wdr75	0.274311	0.0410238
Acadl	-0.821529	2.5572e-06
Raph1	1.8247	1.19854e-07
Als2	0.516859	0.00334909
Stradb	-5.18106	6.47439e-48
Trak2	-3.21926	3.53119e-82
Casp8	-0.775807	0.00575686
Orc2	-0.669706	0.000461834
Ecrg4	3.62615	4.88019e-06
Il18rap	-4.63408	0.000629793
Il1r1	1.33053	2.91752e-05
Il1r2	-2.31155	1.78732e-05
Pdcl3	0.630236	0.000280246
Chst10	2.05322	4.16334e-14
Rev1	0.351027	0.0161675
Mrpl30	-0.448975	0.00912666
Stk17b	-1.34207	1.39531e-10
Pms1	-0.533512	0.00894451
Mstn	2.48926	0.00336685
Inpp1	0.535978	0.0448727
Unc50	0.531054	0.00883211
Zap70	-2.93906	0.022766
Ptpn18	-2.05835	0.000201361
Prim2	-1.83352	1.24298e-42
Rhbdd1	-1.60671	2.52622e-07
Fam135a	2.08793	2.84178e-19
Sdhaf4	0.59288	0.0188831
Cyp27a1	-1.44071	6.88369e-06
Slc11a1	-2.56934	2.0449e-08
Pnkd	0.466899	0.00261923
Pecr	0.722764	0.0040404
Bard1	-2.36387	1.0725e-37
Abcb6	-2.73231	1.51073e-70
Ptprn	-4.38492	0.00448031
Stk11ip	0.763973	2.21867e-05
Itm2c	0.725665	5.05725e-10
Psmd1	-0.4572	0.00136931
Armc9	1.25878	4.31556e-10
Nppc	2.22047	0.0459072
Mrpl44	-0.564273	0.00360293
Serpine2	0.351221	0.034981
Efhd1	3.73653	1.91466e-20
Snorc	3.27382	0.000144361
Ndufa10	-0.239394	0.0399683
Pask	-1.69616	8.93748e-16
Ppp1r7	-0.557421	3.28287e-05
Stk25	0.784294	2.58068e-08
Bok	0.799731	0.024178
Dtymk	-0.805844	0.000263087
Ing5	-1.5252	1.82035e-05
Atg16l1	0.517457	0.00055571
Dgkd	-0.858163	4.0494e-10
Mlph	1.30042	0.0117428
Scly	-2.50788	6.88656e-35
Ilkap	-0.630674	5.59271e-05
Cln8	-0.96817	1.78087e-06
Tnfrsf11a	-0.532135	0.0463877
Actr3	-0.353825	0.0163099
Slc35f5	0.853688	3.76426e-07
Mcm6	-1.92851	4.89699e-74
Rgs18	-3.70514	1.06276e-28
Tsn	-0.458015	0.0139826
Dbi	0.89193	2.789e-11
Marco	-1.99862	8.42496e-06
Pkp1	2.73646	0.0110449
Arl8a	0.727174	6.17539e-05
Ube2t	-2.39581	3.98185e-32
Rab29	-0.71087	0.00808866
Cdk18	-0.60381	0.0214983
Adipor1	-1.93399	4.12524e-20
Xpr1	-1.01049	0.000265976
Stx6	0.564237	0.000546784
Mr1	-0.604893	0.0332518
Lamc1	0.688737	0.00298866
Lamc2	1.43169	0.0314305
Rgl1	0.581291	0.000724177
Coq8a	-0.720668	0.00526553
Ahctf1	-0.630927	3.67132e-05
Parp1	-1.09585	5.83999e-11
Cox20	-0.841535	2.08177e-05
Desi2	0.932629	3.58527e-06
Sdccag8	-0.848192	0.000604493
Tmem63a	-0.298099	0.01803
Pycr2	-0.695973	0.00294779
Fh1	-0.684259	5.77075e-05
Spta1	-5.7204	1.54015e-12
Mpc2	-0.59348	8.02881e-06
Dcaf6	-0.80046	3.80662e-07
Tbx19	4.55706	3.11089e-11
Atp1b1	1.18522	3.47125e-06
Sell	-4.20922	2.16483e-49
Sele	-4.00259	3.15935e-34
Scyl3	-1.0681	3.50315e-09
Kifap3	0.777818	0.000935616
Angptl1	1.5689	3.77924e-05
Bpnt1	0.676631	1.00206e-05
Mark1	1.33462	3.50949e-07
Nek2	-2.09757	5.50423e-78
Dtl	-1.27336	1.58898e-19
Batf3	-1.7564	0.000215416
Plxna2	-1.0862	0.000108164
Suv39h2	-0.99451	1.40014e-05
Hspa14	-0.988431	2.71076e-16
Sephs1	-0.735682	1.56943e-08
Phyh	0.617012	0.000389323
Uap1	1.88189	1.43289e-18
Hsd17b7	1.78982	7.64488e-14
Mgst3	-3.34226	7.98462e-37
Myoc	3.54271	6.8328e-13
Tnfsf4	-2.21076	0.0325857
Mrc1	-0.925708	0.0207282
Rabgap1l	-0.717831	2.51394e-06
Vim	1.19936	5.57611e-15
Bmi1	-0.440732	0.00487818
Mllt10	-0.776615	8.52153e-06
Plxdc2	0.671964	0.0133902
Ppp6c	-0.423678	0.0124229
Epc1	-0.429795	0.0113713
Mindy3	-0.37463	0.0394756
Il2ra	-2.45435	0.0256999
Yme1l1	0.852166	1.182e-09
Prkcq	-3.61891	1.41608e-13
Mastl	-1.30626	1.19424e-12
Slc2a8	-0.980846	1.12547e-08
Fam129b	2.31605	1.44595e-20
Fpgs	-0.475478	0.0454754
Tsc1	-0.573897	0.0468041
Gfi1b	-5.505	4.69819e-12
Slc25a25	-1.25363	4.9699e-09
Ptges2	-1.29788	1.4604e-06
Ralgds	-0.267852	0.0475364
Cytip	-2.11167	3.98259e-06
Fcnb	-4.05196	7.54601e-07
Tor1b	0.54312	0.0011067
BC005624	-0.522345	0.00788134
Dolpp1	0.623293	0.00172913
Sh3glb2	-0.567037	0.016627
Fbxw2	-1.16706	4.475e-14
Hspa5	0.811109	0.000144034
Kynu	-3.87605	7.62483e-13
Psmd5	-0.604672	3.2327e-05
Phf19	-0.968303	1.28351e-05
Hc	4.10088	1.12311e-06
Rab14	0.426553	0.00168044
Stom	-2.98698	7.64241e-50
Ttll11	0.756455	0.0214939
Mrrf	-0.776836	0.00010354
Rbm18	-1.49126	3.30231e-16
Grb14	1.9776	2.51631e-09
Gca	-2.84085	3.86755e-15
Ifih1	-0.879867	0.000557171
Col5a1	0.980944	7.70713e-07
Notch1	-0.664743	6.61417e-05
Card9	-2.97525	3.15542e-11
Nacc2	-0.506856	0.0173667
Fcna	-6.58938	2.58901e-15
Traf2	-0.726146	0.000137262
Nmi	-2.00758	5.92011e-12
Entpd2	2.39278	1.44512e-17
Sapcd2	1.3902	4.23097e-05
Arl6ip6	-0.863278	9.29818e-06
Zmynd19	-1.281	8.74609e-11
Ly75	-2.61502	9.17968e-09
Wdsub1	-1.53996	2.94338e-09
Dapl1	1.87261	0.0218329
Galnt3	-1.67496	1.05853e-07
Nup35	-1.04051	4.66088e-08
Dusp19	-1.1076	2.65934e-06
Frzb	3.30027	1.31337e-07
Dnajc10	1.1056	2.81076e-11
Ube2e3	-0.637091	4.99712e-09
Cybrd1	1.43107	1.4871e-06
Hat1	-0.547638	0.000206518
P2rx3	-2.69177	7.40397e-08
Prg3	-5.04285	3.39454e-11
Prg2	-5.58927	8.38848e-13
Clp1	-1.27174	6.2581e-07
Phospho2	-1.26881	2.65665e-08
Gorasp2	1.15824	3.04508e-20
Mtx2	-0.834015	2.08745e-06
Itga6	1.8267	1.43098e-09
Kif18a	-3.08327	2.25237e-39
Arl14ep	0.485746	0.00646355
Emc4	0.842746	5.20839e-09
Lpcat4	1.97698	2.11864e-11
Lin7c	0.611867	0.00268502
Hipk3	0.779201	0.00509571
Fbxo3	-1.50175	4.58065e-23
Cat	-2.47015	9.22737e-49
Pamr1	4.55888	2.59257e-43
Hsd17b12	0.390047	0.0280764
Ext2	1.24423	2.5929e-34
Gatm	-1.3996	6.20206e-05
Pex16	-0.523311	0.0200169
Creb3l1	0.56301	0.0357125
Ell3	-4.45352	7.56468e-18
Pdia3	1.34553	6.02605e-13
Lrp4	-0.98343	0.00162138
Ddb2	1.40392	0.00412268
Tgm5	-2.93498	1.4553e-28
Ubr1	-0.987999	1.52527e-09
Capn3	-1.58937	0.0275074
Itpka	-1.89455	1.06999e-05
Tyro3	0.812287	0.000254921
Ptpra	0.255762	0.0374958
Chac1	1.58616	0.0183698
Atrn	1.64834	6.2009e-13
Siglec1	-1.39218	0.0185648
Rad51	-2.32195	2.715e-22
Rpusd2	-1.11045	1.79574e-09
Cdc25b	-2.64598	1.84561e-95
Smox	-2.5798	1.46506e-33
Ivd	0.578451	0.00116356
Rassf2	-0.755479	0.0185287
Slc23a2	1.14487	1.35167e-05
Tmem230	-0.561284	0.0255411
Pcna	-2.21146	2.39775e-47
Fsip1	3.33559	0.000553153
Bmp2	2.16386	1.29257e-07
Hdc	-1.92231	0.000170494
Dusp2	-1.23045	1.74238e-05
Fahd2a	-0.788707	0.000100296
Mal	1.93415	0.0116607
Prom2	2.0139	0.00376161
Mall	1.5755	2.24232e-11
Bub1	-2.09294	7.46011e-57
Slc20a1	-0.840234	7.98817e-10
Il1b	-3.57808	7.67125e-13
Idh3b	-0.439272	0.000595892
Cpxm1	1.32349	6.91319e-09
Vps16	-0.52479	0.000158288
Bfsp1	0.710968	0.0232751
Mgme1	-1.5124	1.88826e-09
Sec23b	0.995055	3.85207e-12
Napb	0.89871	0.0222551
Gzf1	0.904234	5.65784e-08
Acss1	-3.56371	1.09732e-29
Gins1	-2.63298	2.94288e-37
Snph	2.18384	0.000286923
Angpt4	1.11743	0.00125251
Tbc1d20	0.572409	2.5293e-05
Rbck1	-0.731585	0.00052792
Pdrg1	0.960617	1.10999e-07
Kif3b	0.813727	0.00415544
Fam210b	-3.30385	2.08748e-82
Aurka	-2.93837	2.1014e-44
Stmn2	-2.54598	0.00835627
Rae1	-0.740898	1.27607e-05
Edn3	1.35422	0.0411209
Fabp5	1.66565	1.67334e-13
Sall4	1.8971	5.40197e-06
E2f5	0.682694	0.00251913
Car13	1.36641	0.000508901
Car2	-2.64277	1.08726e-38
Psma7	-0.79514	2.89367e-07
Ntsr1	-4.59801	0.0237025
Ogfr	0.514928	0.00291288
Gid8	-1.55778	1.15749e-26
Arfgap1	1.05868	2.8027e-14
Zgpat	-0.402047	0.0136136
Zbtb46	0.774699	0.00692587
Armc1	-0.416009	0.0298745
Acss2	-1.46969	5.57548e-13
Trim55	-3.85077	1.06634e-18
Procr	-2.21401	1.79065e-07
Eif6	-0.462156	0.0353312
Sla2	-3.48541	0.000255771
Rbl1	-1.51557	4.22248e-20
Tti1	-0.513406	0.00105412
Fam83d	-1.04475	7.79577e-07
Ccn5	-2.13468	1.92006e-06
Skil	0.89466	0.00430323
Slc2a10	2.30901	8.10969e-25
Zmat3	1.02139	0.00395758
Ocstamp	0.724733	0.0332446
Ccdc39	2.23441	0.00635292
Sec62	0.528858	0.0214641
Anxa5	1.82101	1.64286e-24
Ccna2	-2.71652	1.65532e-112
Spata5	-0.817428	5.01867e-05
Sucnr1	-5.46874	4.9105e-06
Ppm1l	-2.21479	3.37396e-05
Smad9	1.66048	5.6109e-07
Nbea	1.38099	1.12037e-05
Wwtr1	2.0699	3.29681e-13
Serp1	0.514428	0.000360259
Etfdh	-0.646092	8.87985e-05
Gmps	-0.930592	8.25278e-09
Ssr3	1.1463	9.55338e-21
Ccnl1	-0.339622	0.0206936
Ptx3	-0.859658	0.0084268
Ptpn22	-0.870736	0.000187487
Dclre1b	-0.967412	2.18628e-08
Olfml3	0.536927	0.00683769
Trim33	-0.950688	0.000136015
Nras	-0.447979	0.0269657
Sike1	-1.15614	8.293e-15
Cd2	-4.38784	0.0124282
Gdap2	0.509164	0.000709178
Sec22b	1.39998	1.05317e-14
Slc25a24	1.0819	2.10111e-07
Prpf38b	-0.402768	0.0257107
Gpsm2	0.651008	0.00217701
Ahcyl1	0.369399	0.00123909
Slc6a17	4.73765	0.000264805
Slc16a4	3.56142	2.1348e-18
S100a11	0.781846	5.38226e-07
Tchhl1	5.92827	4.90388e-06
Npr1	-0.590675	0.001815
Crtc2	-0.366443	0.0105604
Jtb	-0.330474	0.0387849
Il6ra	-0.911735	0.025293
Adar	-1.46367	1.10131e-11
Tmem144	1.01464	0.00147381
Slc35a3	0.930574	9.9271e-07
Mfsd14a	-0.871335	2.78991e-06
Vcam1	-1.18083	0.00038212
Extl2	1.22024	1.1214e-14
Larp7	-0.926408	6.90441e-09
Prss12	1.19049	0.00732076
Lef1	1.10529	2.47123e-05
Tlr2	-1.5913	6.86531e-07
Sfrp2	-1.21791	0.0040126
Pla2g12a	-1.69203	6.8901e-14
Gucy1b1	-0.749348	0.0129748
Snx7	1.45686	1.29269e-10
Ppa2	-0.664459	4.32382e-05
Ints12	-0.41273	0.0186243
Gstcd	-0.669676	0.00538222
Glrb	1.29383	0.0279936
Enpep	-0.990397	0.000935616
Alpk1	-2.19626	1.42563e-11
Aimp1	0.442075	0.00235043
Papss1	1.761	4.96267e-26
Ptgfr	1.25644	0.000673159
Efna4	1.14309	0.000123502
Adam15	1.82791	1.56466e-21
Zbtb7b	-2.48917	1.57038e-27
Cks1b	-1.45539	2.38517e-14
Thbs3	3.1089	1.24807e-05
Rit1	-0.506734	0.0200626
Arhgef2	-0.254638	0.0409495
Khdc4	-0.651981	0.000623094
Naxe	-0.625349	1.78808e-05
Rps3a1	0.268265	0.0190512
Chd1l	-1.04951	4.57627e-10
Gpr89	-0.71658	3.61599e-08
Rnf115	-1.6155	4.57523e-30
Tars2	-0.618313	6.49592e-06
Mettl14	-0.647118	0.0161125
Gclm	-3.85062	3.12465e-57
Abcd3	0.632548	8.31301e-05
Cnn3	0.755469	5.55896e-10
Tlcd4	-1.243	6.08293e-07
Celf3	-3.82784	1.18284e-07
Riiad1	1.71016	0.0213655
Rorc	1.95776	1.84443e-07
Mttp	-1.6605	0.000378184
Dapp1	-4.17286	3.55158e-11
Cisd2	-0.837956	1.89508e-06
Lrriq3	1.50596	0.0116092
Rpf1	-0.337927	0.0205349
Bcl10	-0.558559	0.00105318
Ddah1	1.31803	1.0152e-06
Ccn1	3.63201	2.48987e-09
Trp53inp1	-0.923468	0.00276806
Pip4p2	1.23233	2.938e-07
Nbn	-0.839406	9.69755e-08
Mmp16	1.23119	5.98067e-05
Rmdn1	-0.879068	6.77964e-06
Tmem68	0.373399	0.0153216
Faxc	1.07689	2.42491e-05
Nsmaf	-0.508656	6.47699e-05
Tstd3	-1.16928	3.43629e-06
Spaca1	1.68693	0.02204
Pdlim5	1.11966	9.52233e-05
Epha7	1.17662	0.00432527
Rars2	-0.405626	0.0128613
Slc35a1	0.691664	2.41952e-05
Exosc3	-0.72462	8.02147e-05
Ncbp1	-0.362699	0.00783557
Nans	1.77907	9.45151e-12
Nr4a3	2.13477	0.033005
Erp44	0.788961	2.88009e-06
Invs	0.481067	0.0439318
Tmeff1	1.27849	2.71685e-05
Kif12	2.25647	0.000504909
Ptgr1	-1.87233	1.16567e-10
Hsdl2	-0.665517	0.00122802
Slc46a2	-2.38496	0.00485566
Bspry	-2.08293	0.0140704
Alad	-3.69977	6.00904e-59
Pole3	-0.745261	4.99804e-09
Dmac1	0.480123	0.00517492
Smu1	-0.257205	0.0281907
B4galt1	-0.478887	0.00682508
Tmem38b	0.729791	0.00025118
Chmp5	-0.305852	0.0330183
Rad23b	0.464653	0.000120262
Epb41l4b	2.04686	3.31846e-06
Dcaf12	-2.70292	6.53561e-30
Dctn3	0.657901	3.90869e-08
Vcp	0.346444	0.0143338
Fancg	-0.540578	0.0237279
Stoml2	-0.645382	9.52912e-05
Sit1	-5.3973	1.47402e-07
Ccdc107	0.459825	0.000450504
Car9	3.56869	4.23614e-26
Tln1	-0.768497	6.05339e-09
Gba2	-0.382532	0.0154788
Npr2	1.06891	5.36614e-12
Reck	2.51798	1.41311e-10
Psip1	-1.20583	2.95169e-09
Hacd4	-1.32613	1.83984e-11
Prkaa2	2.28495	5.33594e-14
Leprot	0.90668	8.35654e-13
Cachd1	0.367894	0.0312294
Dph2	-0.634323	0.00520833
B4galt2	1.43719	4.00593e-19
Usp1	-1.3946	3.03065e-20
Txndc12	0.398306	0.0263631
Ift74	0.740977	2.60947e-05
Caap1	-0.546832	0.00623331
Pum1	-0.47116	0.00110881
Cc2d1b	0.399588	0.0182234
Tnfrsf1b	-1.23833	8.97352e-09
Scp2	0.439305	0.00281474
Lrrc42	0.750418	9.65646e-07
Tmem59	0.76676	2.33156e-10
Mrpl37	-0.427015	0.0162724
Ssbp3	-1.60423	5.83187e-22
Col9a2	3.72299	7.02991e-05
Ctps	-0.419358	0.0348971
Edn2	4.19669	0.000114021
Slc2a1	-2.2842	8.47922e-24
Rragc	0.50159	0.00281679
Ppie	-0.575437	0.00122236
Mfsd2a	1.90489	0.00382975
Fuca1	0.993848	4.83372e-13
Pnrc2	-1.89063	0.0150237
Ptch2	1.66275	4.20948e-06
Urod	-3.53008	3.11497e-76
Mmachc	0.547384	0.0114824
Akr1a1	0.826745	8.58565e-14
Nasp	-1.24071	5.34836e-20
Gpbp1l1	-0.632971	0.00100886
Ipp	-0.944878	2.78841e-06
Tal1	-5.14344	2.8044e-43
Stil	-2.41002	3.85692e-57
Cmpk1	1.08546	8.40255e-06
Pla2g2f	-4.40323	0.00915562
Pla2g2d	-2.41404	2.04676e-05
Cda	1.14694	0.00203974
Pink1	-0.656113	2.7737e-05
Ddost	1.11495	4.89749e-23
Alpl	1.77955	1.1847e-14
Ptpn12	-0.470131	0.00103155
Sema3c	3.91209	6.19539e-20
Ptp4a2	-1.01005	1.10379e-16
Azin2	2.56688	1.65659e-13
Ccdc28b	-0.377122	0.0445746
Rcan3	0.85186	9.31057e-05
Zbtb8a	0.691336	0.00493156
CK137956	-5.30884	0.00447172
Syf2	-0.836731	1.86539e-06
Sfpq	-0.433421	0.00245488
Tmem50a	-0.856475	2.3637e-08
Rhd	-5.96584	4.13384e-16
Stmn1	-1.51969	2.69479e-32
Ncdn	0.593892	3.48651e-05
Psmb2	0.306903	0.0405384
Extl1	2.97195	2.62189e-14
Sytl1	-3.74776	1.52642e-17
Mrps15	-0.458332	0.00204679
Rspo1	-5.52684	0.000109633
Fgr	-3.90607	1.07487e-22
Ppp1r8	-0.473161	0.00257407
Smpdl3b	2.45725	0.000292158
Sesn2	-1.15734	1.78041e-05
Taf12	-0.494645	0.00358051
Sf3a3	-0.379787	0.0157864
Utp11	-0.406502	0.00164901
Epb41	-4.51797	2.32726e-83
Fbxo42	0.350356	0.0452296
Cdk14	0.933936	0.000844258
Xrcc2	-1.94641	2.77527e-05
Prkag2	0.56221	0.0027517
Rheb	0.352199	0.0123954
Smarcd3	1.9457	1.00456e-25
Abcf2	0.421265	0.0136054
Vamp3	0.514215	0.0197275
Tmub1	-0.459038	0.0377551
Fastk	0.824532	2.72491e-05
Cenps	-1.91304	2.07564e-12
Cdk5	0.805164	0.000127655
Dffa	0.374056	0.00570235
Car6	-5.636	0.000625581
H6pd	0.494988	0.000966383
Ctnnbip1	0.813622	0.000141396
Angptl7	-1.4746	0.00266008
Klhl7	0.358536	0.0205884
Fam126a	-0.978623	7.6107e-05
Rint1	0.849525	1.08269e-10
Sema3d	2.28227	1.24383e-10
Clcn6	0.5289	0.0168119
Mfn2	-0.326596	0.0242754
Wrap73	-0.716183	1.16711e-06
Tprgl	0.27156	0.0200156
Megf6	1.79169	2.97889e-14
Ints11	-0.351391	0.042306
Rer1	0.953093	5.67569e-09
Morn1	0.776815	0.0447058
Ski	0.520918	0.0294828
Prkcz	1.4505	0.000475342
Pank4	-0.839775	1.28783e-05
Ccnl2	-0.26028	0.0442273
Dvl1	0.421136	0.000679063
[truncated: 5,913 more rows]

## Sheet: Supplementary Data 5
1,454 are differentially expressed in both datasets with the sign value consistently correlating with the most rapid rate of elongation in jerboa TV6
gene_name	log2FoldChange_Jac	padj_Jac	log2FoldChange_CD6	padj_CD6		Key
1500009L16Rik	1.80829	0.000771495	2.2585	5.026e-17		gene_name	Gene symbols
1700003E16Rik	2.13149	0.000770936	1.6943	0.0105254		log2FoldChange_jac	L2FC values from interspecies comparison of jerboa TV6 vs. mouse TV1 differential expression analysis; positive values indicate higher expression in jerboa TV6
1700028P14Rik	4.08016	0.0208533	4.09552	0.0186236		log2FoldChange_CD6	L2FC values from interspecies comparison of jerboa TV6 vs. mouse TV6 differential expression analysis; positive values indicate higher expression in jerboa TV6
1700030J22Rik	1.24486	0.006336	1.4865	4.52212e-05		CD6	Synonym for TV6
2300009A05Rik	-1.27029	3.82769e-07	-1.3234	1.93085e-08
4930438A08Rik	-7.09666	9.61585e-07	-10.0457	9.88981e-20
4930548H24Rik	2.8829	2.04936e-08	7.42673	6.77334e-11
5730409E04Rik	1.83858	2.8219e-22	2.51471	5.74654e-67
6030468B19Rik	-6.02131	1.91915e-54	-1.62178	0.00176022
6330403K07Rik	2.73171	1.16663e-08	2.8186	1.57138e-24
6430548M08Rik	-1.67241	1.21393e-07	-2.12894	1.42205e-13
A830018L16Rik	2.46422	2.30439e-05	5.42065	1.22126e-08
AA467197	-5.28372	1.23407e-09	-3.89285	3.83865e-05
Aass	2.62873	0.0217999	2.23137	0.0112143
AB124611	-2.95753	1.08351e-13	-4.46334	2.81061e-48
Abcb10	-4.52142	2.0102e-67	-2.02354	5.54567e-12
Abcg1	-1.31955	8.44655e-05	-2.25568	3.59427e-31
Abi3	-1.00336	0.000374317	-1.03161	0.000460676
Abtb1	-3.21978	3.81801e-32	-2.0262	1.77404e-11
Acan	3.93511	4.6839e-08	1.55205	1.29453e-08
Acap1	-2.09431	2.87237e-12	-2.1575	3.25745e-17
Ace	-0.971736	0.00281474	-2.40434	6.97578e-20
Acot11	2.14848	1.02706e-08	1.64351	1.17358e-07
Acot7	-1.51934	5.86255e-12	-1.5513	3.75542e-15
Acrbp	-0.852691	0.0248386	-1.07481	0.00965819
Acsl1	-2.49358	7.18688e-25	-2.3122	1.62235e-27
Acvr2b	1.55111	1.26449e-06	1.25283	2.03009e-08
Ada	-3.15006	1.09871e-45	-0.82587	0.00155773
Adam10	-2.19606	4.39817e-56	-1.24099	1.37043e-14
Adam8	-1.45521	8.00828e-09	-1.78163	4.63879e-13
Adamts2	1.89698	4.1651e-21	1.1206	1.65212e-17
Adamts3	3.58303	3.26408e-16	2.30667	1.21269e-20
Adap2	-2.30611	7.62772e-05	-3.47762	2.46513e-13
Adcy1	3.76893	2.74844e-15	2.85419	5.15142e-22
Adgrb1	2.80717	3.93428e-17	2.48957	4.49271e-16
Adgre4	-2.68841	1.07587e-05	-4.3757	9.49375e-19
Adgrg3	-3.91661	4.82834e-27	-4.81597	1.27105e-37
Adgrg6	1.95074	5.43864e-06	2.11062	1.72094e-14
Adora1	2.2656	0.000369348	1.70862	1.57022e-05
Adrb1	-3.53776	0.00082204	-2.29715	0.03195
Aff1	-3.36409	1.83864e-30	-2.17817	1.03929e-27
Agap2	-3.35358	1.34198e-16	-2.31169	5.81504e-07
Agrp	-2.41029	0.00597514	-1.67758	0.0433615
Ahsg	2.55657	1.84406e-05	7.933	2.87851e-11
Aif1l	2.92139	2.89363e-13	4.44793	1.86011e-156
Ak4	3.21241	1.66635e-24	1.06252	0.00062474
Ak8	3.50214	3.02114e-08	4.40106	1.43622e-17
Akap12	-1.56415	3.10847e-11	-1.74322	5.04107e-13
Akr1e1	-1.5257	9.82829e-05	-1.53074	1.35714e-05
Alas2	-5.76183	1.62604e-55	-2.30416	3.39303e-06
Alcam	0.931069	0.000263087	1.35438	2.14898e-08
Aldoa	1.28106	2.33128e-14	1.26397	0.0169014
Aldoa	2.07215	0.000328738	1.26397	0.0169014
Aldoc	2.70825	8.00667e-27	1.75025	2.02656e-14
Alox5	-4.49894	1.55152e-25	-3.76285	1.90412e-24
Alox5ap	-3.3461	2.2958e-24	-3.37652	8.52026e-25
Alpk1	-2.19626	1.42563e-11	-2.05127	3.27189e-11
Amdhd1	1.19623	0.0266563	2.06048	5.15886e-06
Ammecr1	-1.56871	1.89692e-12	-1.28081	4.59787e-11
Amotl2	2.28696	3.19589e-14	1.10882	7.4397e-09
Amph	2.04402	0.000101322	3.60186	1.46073e-16
Angptl2	1.76933	2.8089e-07	1.22269	4.30403e-06
Angptl7	-1.4746	0.00266008	-1.21112	0.0136477
Ank1	-5.52224	5.2354e-23	-2.07304	0.00214018
Ankfn1	5.77454	6.06044e-24	5.70551	1.09001e-31
Ankrd22	-4.71026	5.36867e-13	-2.18905	0.00623392
Ankrd33b	-4.26567	0.0207009	-7.95976	6.13706e-13
Ankrd45	1.4158	0.000103128	5.45862	1.10024e-19
Ano2	4.41969	5.1501e-16	4.21909	1.21721e-11
Aopep	1.52457	1.34875e-13	1.36942	8.83642e-25
Ap1m2	1.74602	0.00870515	3.33185	2.23365e-05
Apba1	1.87506	4.46843e-07	0.408686	0.0427611
Apbb2	2.5702	4.47172e-17	1.68966	3.0366e-22
Aplp1	0.923053	2.90169e-07	3.15803	2.0383e-115
Apob	2.7661	0.0313526	5.93853	0.000136433
Aqp9	-5.07452	2.36393e-05	-2.83993	0.00033439
Arhgap20	2.3424	2.02599e-26	3.33066	1.04945e-41
Arhgap25	-1.94797	3.55418e-16	-1.90892	2.31946e-13
Arhgap26	-0.918309	0.00818373	-1.38665	4.10463e-09
Arhgap30	-2.92753	4.99126e-34	-4.12598	2.04057e-57
Arhgap45	-2.98353	1.17994e-29	-3.82495	2.8954e-44
Arhgap9	-2.8009	1.46639e-21	-3.54565	2.87914e-26
Arhgef19	2.157	1.28936e-21	1.03063	2.95895e-07
Arhgef37	-2.17426	1.70863e-07	-1.87986	1.29323e-07
Arhgef9	2.22087	1.0462e-12	1.00327	0.000489807
Arl14	3.65172	0.0102861	6.35073	9.91102e-06
Arl9	2.31981	4.93231e-08	5.86256	8.01029e-14
Armc4	2.21652	0.0186095	3.0876	0.0015494
Armh4	3.77027	2.20861e-06	1.3659	3.44718e-06
Arrb2	-2.22931	4.55471e-32	-1.76384	2.58224e-18
Arsb	-0.59406	0.0237448	-1.56941	7.20808e-16
Arsj	2.62323	7.6495e-06	1.95668	1.52242e-11
Art3	2.31393	0.00334091	2.0704	3.8869e-17
As3mt	-1.72888	5.86958e-09	-2.40215	1.95262e-27
Asb9	2.99732	7.17576e-17	7.96834	1.00647e-13
Asic2	2.38911	8.63456e-05	4.26031	7.87004e-10
Asph	2.23527	6.96383e-13	1.88289	1.84417e-19
Asphd2	2.49908	4.89809e-14	2.134	2.31577e-19
Asrgl1	1.15033	6.54458e-09	1.15094	1.38157e-09
Asxl3	1.86763	1.63614e-08	2.76204	3.94804e-38
Atg2a	-1.1797	6.19149e-12	-1.09114	1.61483e-25
Atl3	-0.699466	0.0121346	-1.31867	1.16582e-11
Atm	-1.28188	1.47945e-10	-1.07644	4.55485e-09
Atp1a3	-5.23156	5.56277e-07	-7.77103	9.53803e-18
Atp1b1	1.18522	3.47125e-06	1.81305	3.95688e-22
Atp2c2	-4.17961	0.00358843	-4.83061	0.000187779
Atp6v0b	-0.382934	0.00866295	-1.28717	3.02211e-16
Atp6v0e2	1.22906	1.92776e-12	4.38962	1.61313e-97
Atp6v1b2	-0.568556	0.00462133	-1.66514	4.77072e-21
Atp8b1	1.38186	3.57334e-08	1.18466	2.0274e-07
Atxn3	-1.53137	2.86604e-07	-1.07347	6.20723e-05
Auts2	2.21515	1.92898e-08	1.736	7.79326e-11
B3galnt1	2.43088	1.43991e-22	1.60347	6.57768e-36
B3galt1	2.07237	0.000658934	2.32887	1.10123e-12
B3gat1	3.07789	1.09806e-11	6.96042	3.49239e-30
B3gat2	3.3054	0.000760023	7.49868	2.44632e-09
B3gnt3	-5.1314	8.70342e-11	-4.45496	5.65001e-08
B4galnt1	-5.46007	4.60755e-84	-3.68341	2.47176e-32
B4galnt4	3.04685	5.67985e-25	3.39063	7.12649e-27
Baiap2l1	3.1083	4.67559e-10	1.54777	6.36816e-09
Bank1	-3.56847	2.00233e-06	-5.32807	3.72822e-18
Barx1	2.2735	1.96926e-05	1.91186	0.00152821
Batf3	-1.7564	0.000215416	-1.02661	0.0223371
Baz1a	-2.30514	2.2702e-59	-1.35365	6.28441e-19
Bbs1	0.82731	5.44296e-05	1.13264	2.65795e-11
Bbs5	1.18834	2.48164e-05	1.22074	4.85581e-07
BC048403	-0.778436	0.0227603	-1.16569	1.55951e-05
BC067074	2.71137	0.00231542	2.2176	0.000969043
Bcl11a	-4.67533	1.0809e-25	-2.14265	1.38004e-05
Bcl2l11	-2.16128	5.63887e-07	-1.6138	1.37906e-07
Bco1	-5.71676	4.77336e-05	-7.69337	7.9329e-11
Bdkrb2	2.0769	0.00139698	1.32636	0.000996209
Bfsp2	-5.82512	2.29903e-06	-5.86976	1.20116e-06
Bhlhe41	2.11553	3.14001e-07	2.25149	7.40753e-13
Bik	-3.80499	2.20532e-06	-3.04297	0.000282216
Bin2	-3.52791	1.11257e-23	-2.77318	1.68893e-14
Blk	-4.05929	4.89978e-06	-4.9099	1.03343e-13
Blnk	-3.44645	1.51947e-25	-1.72617	2.32973e-06
Bmp2k	-2.35701	1.51388e-21	-1.23222	6.82946e-10
Bmt2	0.883368	0.00294073	1.09374	2.3057e-08
Bmx	-2.41706	7.60663e-05	-3.58699	3.50581e-11
Bnc1	3.89117	0.0142016	3.21165	0.00989707
Bnc2	3.10767	0.000120581	2.24566	1.17638e-12
Bpgm	-4.0188	9.32712e-42	-1.21919	1.76194e-08
Bpi	3.02213	0.000154698	3.01379	5.54575e-05
Brinp3	1.64795	0.00671233	6.85616	1.89541e-12
Btbd19	1.7764	2.14216e-10	1.34626	5.23363e-14
Btg2	-4.31387	5.23529e-60	-2.2831	1.19036e-17
Btk	-2.67951	2.92066e-15	-2.1475	3.63898e-10
Btla	-2.08637	0.00238749	-4.67687	1.17259e-21
C130074G19Rik	-1.09126	0.00116478	-2.30953	6.44462e-21
C1qa	-1.49842	0.000237273	-1.50654	0.000711853
C1qb	-1.74867	1.7624e-05	-1.87018	1.16831e-05
C1qc	-1.39551	0.000673811	-1.14647	0.00446039
C1ql1	3.6602	5.55042e-07	2.6885	1.10679e-06
C1qtnf3	2.77417	2.29954e-12	1.19601	0.0144899
C1rl	-4.21295	3.88139e-25	-3.71393	3.01118e-15
C2cd4d	1.71584	0.00162832	2.21685	0.000116453
C3	-2.85376	5.26768e-18	-1.88075	1.82807e-08
C5ar1	-1.62754	6.02805e-08	-2.42836	2.90417e-15
C8b	2.37477	0.0100334	4.83439	7.98369e-05
C9	4.23455	1.0418e-06	7.48224	9.37169e-10
Cabcoco1	1.76529	0.00102409	1.71441	0.0130465
Cacna1b	2.8737	7.36569e-16	2.5029	2.14427e-06
Cacna1e	4.07284	1.69383e-16	1.96949	1.30381e-11
Cacna2d3	2.18964	1.71232e-05	0.989004	0.0216542
Cacng1	-2.19405	0.0491893	-2.00983	0.0327093
Cacng4	3.87953	6.11386e-24	2.84446	4.19792e-27
Cadm4	1.99442	4.26902e-18	5.21336	2.98999e-72
Calcr	-1.64147	0.0481082	-1.33166	0.00896857
Calr3	1.41052	1.85811e-06	1.29839	8.96487e-06
Camk1d	-1.68236	6.23353e-07	-2.00656	1.47933e-14
Camk1g	-3.9343	0.020395	-5.61015	5.32009e-06
Camk4	1.68999	2.62447e-05	3.62963	2.32147e-18
Capn6	2.76073	2.05511e-05	2.0884	4.23276e-12
Capn9	5.1616	1.07001e-09	3.69689	1.80674e-06
Car1	-4.64239	0.000428719	-10.2357	1.07955e-22
Car8	4.48498	2.58191e-13	5.28379	5.4944e-104
Car9	3.56869	4.23614e-26	1.92824	0.0139231
Card11	-4.59028	1.00461e-07	-4.32679	1.2543e-07
Card9	-2.97525	3.15542e-11	-3.2856	3.43072e-16
Carmil2	-4.94062	3.47159e-41	-4.25184	2.63716e-32
Casc4	1.56903	2.72764e-09	1.01315	1.17574e-07
Caskin1	2.7568	5.46068e-20	2.71188	1.49356e-11
Casp1	-1.82984	1.97657e-08	-2.48645	3.58251e-16
Casp12	-2.86786	0.00974099	-6.55941	1.15276e-32
Cass4	-2.71812	2.21107e-09	-1.31618	0.0189127
Casz1	-2.49295	4.2564e-08	-1.17863	0.0471962
Catsper4	5.06541	0.00132364	3.69674	0.0153913
Cavin2	-1.89542	5.02255e-08	-1.54712	3.48094e-06
Cbx7	-2.99416	0.0413837	-5.24625	2.36366e-08
Ccbe1	-3.10893	5.9662e-05	-4.61597	1.17509e-21
Ccdc113	1.50752	1.89083e-05	5.02392	9.25955e-22
Ccdc121	1.54856	0.0402429	2.97145	0.00105077
Ccdc159	-3.23955	1.1803e-08	-2.96755	1.28454e-05
Ccdc184	4.23387	3.26913e-11	8.94654	1.21937e-36
Ccdc24	-2.79351	7.42585e-30	-1.08554	0.00133331
Ccdc65	1.91736	3.0543e-06	2.90944	1.36858e-10
Ccdc69	-2.74595	0.00366465	-3.0731	6.60259e-05
Ccdc73	5.09976	0.0185419	5.05624	0.0197026
Ccdc81	2.20301	0.0146571	4.42412	0.000780562
Ccdc83	4.65268	0.000463493	4.30675	0.000164769
Ccdc88b	-3.61283	6.155e-23	-5.18306	6.53152e-67
Ccdc89	1.43531	0.00609579	1.78857	0.000464605
Ccdc96	1.331	0.0405278	2.7136	2.59721e-05
Ccl28	4.83294	0.00400282	1.51144	0.0326526
Ccl4	2.56618	0.00232015	1.65793	0.0152653
Ccn5	-2.13468	1.92006e-06	-4.60633	1.35296e-28
Ccn6	3.7458	2.79932e-06	2.61755	1.44736e-13
Ccnd1	2.5334	4.73181e-15	1.95177	6.19211e-33
Ccr2	-2.30676	1.10832e-07	-2.9579	1.04212e-14
Ccr3	-5.49708	0.000158288	-8.15587	8.84786e-14
Ccr7	-3.68636	2.76818e-08	-2.07312	0.0130935
Cd151	1.16716	2.11916e-10	1.10301	1.21832e-14
Cd180	-2.6634	1.72292e-12	-3.15082	5.93986e-19
Cd19	-5.42528	4.6918e-30	-5.94551	8.26917e-45
Cd2	-4.38784	0.0124282	-7.19338	7.40116e-10
Cd200r1	-3.28263	1.50013e-07	-2.39751	0.000143821
Cd22	-3.3733	7.36377e-12	-2.60481	2.53558e-09
Cd244a	-2.86671	3.09864e-17	-1.40644	0.00136674
Cd24a	3.32881	9.8855e-31	1.60634	1.10972e-09
Cd27	-4.0275	3.06342e-07	-2.75883	0.00379386
Cd300a	-1.06077	0.000909752	-1.57039	3.5858e-06
Cd300lb	-1.85718	0.000117504	-3.58783	5.05673e-22
Cd300lf	-1.86623	2.19611e-08	-3.87612	2.61493e-29
Cd37	-4.56321	1.37033e-45	-3.98664	1.14725e-50
Cd3g	-5.07062	5.27365e-12	-3.13211	0.000142673
Cd4	-3.99948	0.00344854	-7.83944	8.52683e-14
Cd5	-3.47173	9.56806e-07	-4.75397	4.35732e-21
Cd52	-4.94914	1.31625e-31	-4.15366	9.2382e-23
Cd7	-4.93871	0.000728564	-6.19704	9.15516e-08
Cd72	-2.35381	1.60668e-09	-1.92677	2.18978e-09
Cd79a	-5.7578	7.78427e-60	-4.50609	1.15865e-43
Cd79b	-4.94558	1.05818e-37	-4.62871	2.49519e-44
Cdcp1	2.68255	2.38929e-16	6.79743	1.09328e-50
Cdh18	2.85039	7.37581e-05	2.52564	6.5594e-23
Cdh23	2.22792	8.70143e-11	1.75825	8.6845e-09
Cdh7	3.68405	2.85282e-07	7.80213	9.90261e-12
Cdk15	2.09881	7.01694e-07	2.04583	0.00225608
Cdkl2	1.20721	1.56737e-07	2.26247	1.22725e-16
Cdnf	1.2317	0.00722517	1.97892	2.90885e-11
Cdt1	-3.31764	1.6679e-43	-1.39275	4.20121e-08
Cebpe	-5.45357	5.10614e-27	-4.94698	6.81648e-25
Celf2	-1.67001	6.68309e-07	-1.16202	0.00145567
Cers3	3.41881	4.02273e-06	3.62942	2.11272e-09
Cers4	2.54345	4.24833e-10	1.59142	1.62598e-09
Cfap100	2.95858	2.61142e-09	2.63209	2.57473e-06
Cfap36	1.44901	1.83925e-12	1.44627	2.94795e-20
Cfap43	1.4841	0.00413858	3.45723	6.896e-08
Cfap53	0.874483	0.00889775	7.22871	4.75675e-20
Cfap69	2.2656	3.00508e-05	2.75114	2.40773e-08
Cfi	3.37125	0.0081909	2.59469	0.0452324
Cfp	-3.23292	1.28297e-21	-4.38041	1.60942e-52
Chdh	1.56079	9.52323e-07	3.06813	1.01426e-26
Chek2	-2.68162	2.1584e-50	-1.09179	5.62284e-08
Chil1	-3.80575	1.20778e-41	-3.72337	8.102e-62
Chrdl2	3.50776	1.62725e-16	3.50366	1.51301e-17
Chrna10	3.51309	0.0117711	3.99999	0.00262482
Chst11	3.40953	1.83703e-07	1.61127	9.41661e-07
Chst13	-1.64564	0.00173372	-2.3644	1.43396e-07
Chst14	1.55146	3.21479e-17	1.12498	5.73489e-21
Chst3	1.30407	8.75391e-09	1.6827	6.04505e-08
Ciart	1.95868	9.22016e-10	2.31532	7.90662e-13
Ciita	-4.16849	7.26689e-17	-2.85483	3.24391e-08
Cip2a	-2.1558	3.35942e-37	-1.15681	5.93186e-14
Cldn15	-4.77637	1.53807e-46	-1.63838	8.25599e-08
Clec12a	-2.71799	7.83115e-25	-3.37742	6.39885e-48
Clec2l	2.48646	3.32103e-09	1.71055	6.88841e-08
Clec4d	-5.01527	7.41219e-07	-7.30478	7.72113e-15
Clec5a	-2.23924	5.8355e-10	-1.52799	4.42126e-06
Clec7a	-1.71207	0.0128325	-5.23948	9.01119e-28
Clic6	3.34625	0.000780493	2.91272	1.71138e-06
Clmn	2.10821	4.22823e-09	1.8815	1.80936e-10
Clstn3	1.05598	6.38289e-08	2.43162	3.91945e-17
Cmbl	-1.4088	0.000177536	-1.20105	0.00132809
Cmpk2	-4.00968	7.00081e-35	-1.30663	0.00417625
Cmss1	0.350646	0.0421732	1.00851	1.08026e-08
Cnga1	-6.7459	1.58302e-07	-4.77989	0.00129344
Cnmd	3.92137	7.61532e-06	1.79976	0.000500179
Cnot6	-1.07269	1.53528e-10	-1.15811	3.03176e-22
Cntfr	1.8147	6.76104e-06	2.11832	2.50433e-09
Cntn1	2.59908	1.31172e-18	2.46433	8.68104e-07
Cntn2	3.0713	2.5691e-12	10.4959	5.27104e-22
Cntn6	2.64727	2.52225e-06	6.00488	4.36242e-16
Cntnap2	1.34543	0.015978	1.76103	6.34558e-05
Cntnap3	2.38077	0.0169219	6.60195	1.16385e-06
Cntrl	-1.56049	5.76997e-20	-1.07262	1.10329e-10
Col11a1	3.7297	4.6037e-05	2.36093	2.6466e-14
Col11a2	3.60766	1.60146e-05	1.64096	1.11637e-08
Col14a1	3.4942	1.10297e-07	2.90544	2.02776e-22
Col2a1	3.04505	0.00115071	1.37805	0.00636612
Col7a1	2.9234	2.64622e-11	2.69284	4.8465e-33
Col9a1	3.74218	0.000193757	1.86139	0.000184991
Col9a2	3.72299	7.02991e-05	2.20955	4.17751e-06
Col9a3	3.66792	0.000130967	2.3045	3.99923e-06
Colec11	-3.59521	0.00891891	-2.91761	0.0295941
Colgalt2	3.67906	8.50607e-19	1.7093	1.83383e-06
Coq9	-0.86994	1.0221e-05	-1.06697	3.5727e-17
Coro1a	-3.3913	1.85208e-34	-3.20769	1.3342e-27
Coro1c	-0.755654	6.29692e-06	-1.37585	9.98945e-17
Cotl1	-0.770462	0.00137131	-1.4533	5.32522e-11
Cox7b2	3.80539	0.0023376	6.17207	2.55872e-06
Cpa6	4.01158	1.59992e-07	4.63969	9.28386e-83
Cpe	2.16738	8.23746e-17	1.35646	3.76029e-10
Cpeb4	-3.0686	1.50428e-29	-1.01929	0.000318909
Cpne4	2.21722	0.0446062	5.62945	3.26614e-05
Cracr2a	-2.0622	5.06298e-08	-1.88917	1.99336e-09
Cracr2b	-1.11221	0.00170967	-1.37954	2.97277e-05
Crat	-1.6959	1.32279e-40	-1.11387	2.34128e-17
Crb1	3.82269	9.45505e-18	6.02907	2.12896e-26
Creb3l3	-4.30125	1.48243e-06	-5.71715	8.77193e-17
Crispld1	2.76918	5.53916e-06	1.2198	0.000141308
Crispld2	2.68534	4.86365e-05	2.46671	1.15397e-32
Crlf1	1.68171	0.00474783	1.07323	0.0309108
Crnn	3.07471	2.2371e-06	7.13733	1.40528e-09
Crybg3	2.33316	1.83621e-22	1.25443	1.46092e-08
Crym	2.09525	0.00348118	3.47122	3.48611e-07
Csf3r	-4.01782	5.52626e-34	-4.66796	1.65905e-46
Csgalnact1	2.81217	2.32763e-20	1.70991	7.77052e-11
Cspg4	3.19476	1.30003e-08	1.78265	1.44228e-13
Cspg5	2.92333	1.09511e-05	2.21648	9.30926e-07
Ctnna2	2.46744	3.52121e-08	3.80977	3.50347e-10
Ctnnd2	1.00039	0.0125496	2.97462	1.67975e-14
Ctsc	-1.07712	5.51738e-07	-1.31157	1.56521e-09
Ctsg	-6.01748	3.22939e-23	-5.12646	3.17895e-13
Cx3cr1	-1.26537	0.000837063	-2.47308	1.92651e-18
Cxcl12	-2.66086	1.42148e-19	-3.09849	2.01543e-46
Cxcr2	-2.30593	6.11839e-14	-4.80195	1.88886e-45
Cxcr5	-5.04309	0.00024482	-5.87873	5.07795e-07
Cybb	-2.91916	4.8437e-31	-2.82406	2.02679e-28
Cyp24a1	6.74413	9.43876e-08	8.32077	1.29747e-11
Cyp26a1	4.3105	4.64586e-19	2.42786	7.29396e-12
Cyp27b1	2.32666	0.00274113	1.989	0.00268689
Cyp4f39	2.64401	4.90716e-07	8.39471	1.67362e-17
Cysrt1	4.32003	0.017989	4.9741	0.00350412
D030056L22Rik	-3.68575	4.93607e-23	-1.87129	6.35462e-06
D430019H16Rik	2.17005	0.00270318	1.844	3.17583e-06
D630045J12Rik	2.3858	1.18409e-12	2.03644	1.01577e-14
Dab1	3.67601	4.07641e-11	4.29008	3.89919e-18
Dapl1	1.87261	0.0218329	3.70559	4.54695e-05
Dapp1	-4.17286	3.55158e-11	-5.50264	2.73555e-23
Dbp	2.45574	2.17756e-09	2.62984	8.89165e-22
Dcaf12	-2.70292	6.53561e-30	-1.46717	1.46734e-18
Dcaf12l1	1.96165	6.21448e-10	1.36369	1.05988e-05
Dcst2	7.62506	2.21493e-10	1.86145	0.000446533
Ddc	4.04145	2.91568e-08	5.98069	1.98458e-100
Dennd1c	-2.46153	1.40313e-18	-3.46444	4.07159e-32
Dgke	1.00027	0.000976386	1.63033	8.35178e-17
Dgkg	-1.62442	0.000220007	-1.21524	0.0179439
Dhrs9	-3.00169	0.0081954	-5.66903	8.02942e-14
Dhtkd1	2.31733	3.15334e-12	2.38845	1.00054e-24
Diaph2	-0.763473	0.00286691	-1.23553	1.913e-09
Dipk1c	1.40458	0.0115163	1.81691	0.00126553
Diras1	4.55533	0.000546016	1.93326	0.0487819
Diras2	2.41934	2.65123e-09	3.80657	8.37237e-60
Disp3	1.52011	8.35528e-16	6.06861	2.61624e-11
Dleu7	1.29354	7.04163e-06	7.36205	1.66153e-25
Dlgap3	3.62115	5.13386e-18	4.33453	1.522e-23
Dll1	-1.6171	0.00049825	-2.81388	1.9142e-14
Dmp1	-0.823395	0.0350095	-1.76302	3.28591e-07
Dmrta1	3.86965	1.56031e-09	5.91844	1.23163e-13
Dmtf1	-0.682209	0.00142947	-1.17177	7.62682e-14
Dna2	-3.01989	1.35435e-32	-1.18446	2.51603e-05
Dnah5	1.68676	5.98837e-06	2.39326	3.1531e-12
Dnah9	4.34304	4.6368e-06	2.97057	1.95998e-05
Dnajc12	-5.465	8.75625e-05	-6.05442	6.84195e-08
Dnajc6	0.467206	0.0110295	2.90462	7.32488e-42
Dner	3.85588	3.18591e-16	3.67822	1.48524e-28
Dnph1	1.06821	5.89417e-07	1.46657	5.63409e-12
Dntt	-5.00764	9.56949e-51	-2.34494	1.18868e-05
Dock11	-1.11169	1.06631e-11	-1.44298	1.25565e-15
Dock2	-3.12031	2.10874e-31	-3.04755	5.27131e-27
Dok2	-3.3507	5.46877e-19	-2.36553	1.14688e-13
Dok3	-1.15717	6.52949e-05	-1.08589	0.00028225
Dpep1	-3.78222	6.15996e-05	-7.98657	2.40787e-31
Dpf1	1.30557	0.00155406	1.07126	0.00495736
Dph5	0.455702	0.0479218	1.22511	1.72923e-10
Dpp6	1.15728	6.53377e-10	4.93957	2.18618e-93
Dpysl2	0.945301	3.19702e-06	1.60084	3.97289e-15
Dqx1	-5.14171	0.00059102	-7.83109	2.08783e-12
Dsp	5.41073	5.12188e-13	2.10885	0.00424766
Dusp15	1.91841	7.70713e-07	3.73023	6.27502e-26
Dydc2	2.40539	0.00852381	5.13617	4.62062e-06
Dync1i1	2.82365	1.5471e-13	1.5613	7.59784e-15
Dync2li1	2.17304	4.72953e-10	1.42704	1.47189e-09
Dzank1	1.86722	1.19351e-06	2.04353	3.91141e-07
Dzip1	2.32845	2.45151e-17	2.11785	6.07952e-31
E130308A19Rik	-1.83365	1.9735e-09	-1.11747	1.50619e-05
E2f8	-3.50359	2.48056e-56	-1.23514	7.08142e-09
Ebf3	-0.759454	0.0047877	-1.7595	7.4369e-17
Ebp	1.59632	1.34875e-13	1.26624	1.84689e-17
Ecrg4	3.62615	4.88019e-06	3.62026	5.87414e-33
Edn2	4.19669	0.000114021	2.22106	0.000357224
Edn3	1.35422	0.0411209	1.37234	0.00420218
Efcab6	1.56235	2.27581e-08	5.07111	1.79915e-19
Efcab7	0.997355	5.6084e-06	1.472	1.08519e-11
Efemp1	2.56279	2.01194e-11	1.52166	0.0131228
Efhd1	3.73653	1.91466e-20	3.9401	2.25069e-12
Efr3b	1.83455	1.03712e-11	1.17144	6.76017e-09
Elavl2	1.90077	0.00758237	4.09665	3.30552e-06
Elfn1	1.72604	3.26219e-05	1.74132	0.000177636
Elmo3	-3.97817	2.0621e-35	-1.44904	1.81019e-05
Elmod1	1.53623	0.0469809	3.43245	4.46917e-05
Elovl6	2.57178	7.66591e-14	1.43397	1.4353e-07
Emid1	2.06277	1.96538e-11	2.39969	9.57931e-74
Eno3	-0.792323	0.0149092	-1.12092	0.0068811
Eno4	1.15535	0.034981	2.90534	7.81777e-06
Enpp1	1.97868	5.24349e-09	1.19273	4.05181e-09
Enpp5	-3.4689	3.29074e-53	-2.90845	2.41156e-46
Entpd1	-0.961694	0.000426962	-1.41556	1.06189e-09
Entpd2	2.39278	1.44512e-17	1.90755	3.99182e-11
Epha3	1.96755	1.94044e-06	1.44964	4.5944e-06
Epha6	4.90447	2.47491e-15	8.63551	2.64771e-14
Ephb3	2.09408	3.67363e-17	1.1979	1.2037e-07
Eppk1	3.47646	0.000183438	2.03734	0.00052826
Eps8	2.34533	6.15456e-25	1.77067	2.30737e-13
Eps8l1	1.54083	0.0026699	4.65412	5.62381e-10
Epsti1	-2.01699	0.00188772	-2.70393	2.55029e-06
Epyc	3.94529	1.18052e-06	2.36722	1.27748e-06
Erap1	-2.64655	9.48805e-39	-2.14665	1.79154e-26
Erich2	1.29021	0.0381242	2.39961	0.000244909
Esam	-0.665964	0.0111898	-1.28875	1.03678e-08
Espl1	-2.59249	1.15778e-66	-1.12998	3.15805e-11
Etnk2	2.46635	1.09707e-09	2.95368	3.47698e-15
Eva1c	1.08787	0.0416619	2.3683	3.91031e-05
Evi2a	-0.733695	0.0497208	-1.19075	1.2728e-05
Evpl	-5.41694	3.95833e-15	-1.54053	0.0296586
Extl1	2.97195	2.62189e-14	1.52342	6.26693e-06
F2rl3	-3.11632	2.37774e-15	-2.11222	1.94312e-05
F8	-3.49422	1.73403e-09	-4.94114	9.74024e-33
Fa2h	5.27813	1.98123e-10	5.75882	3.02423e-90
Fam107a	2.49771	8.2288e-09	5.05235	8.19005e-49
Fam129b	2.31605	1.44595e-20	1.02436	1.36626e-06
Fam151a	4.09557	0.0357893	4.58331	0.0330756
Fam161b	0.933651	0.00697848	1.539	1.13553e-05
Fam167a	-0.835382	0.0139438	-1.62891	1.50515e-07
Fam169a	2.80796	3.30136e-17	7.04227	1.43006e-61
Fam169b	-3.86172	1.81287e-08	-2.42784	0.000394379
Fam189b	1.37354	2.76868e-13	1.10378	7.98681e-08
Fam219a	1.36658	3.64242e-07	1.22781	1.0942e-09
Fam43b	2.20541	1.75025e-12	6.97166	2.49962e-29
Fam81a	1.27811	0.00603161	1.24556	5.68954e-05
Fam83d	-1.04475	7.79577e-07	-1.07746	2.3402e-05
Fam83g	-2.13798	0.000380385	-1.17198	0.00601594
Fam92b	3.08566	0.00694587	4.26572	0.000336125
Fas	-1.27992	0.0101779	-2.20691	3.53013e-05
Fat2	3.00072	5.67314e-05	3.58067	4.50176e-12
Faxc	1.07689	2.42491e-05	1.06612	8.89139e-05
Fbln7	3.36845	2.0118e-08	2.65535	1.11163e-15
Fbxo10	1.11903	3.5571e-09	1.47235	5.04332e-38
Fbxo16	1.78589	1.31416e-05	4.01554	1.45277e-19
Fbxo2	3.04612	6.52182e-13	5.89329	2.7584e-114
Fbxo39	3.03972	0.00334451	5.08972	0.000139183
Fbxo44	2.88152	1.6476e-13	3.6303	4.44079e-28
Fbxo6	0.864758	1.04043e-08	1.01792	1.13031e-09
Fcer1g	-1.95721	1.45784e-10	-2.10259	1.75046e-17
Fcgr3	-2.23818	8.71235e-10	-4.15979	1.46361e-28
Fcmr	-2.55626	1.36632e-07	-2.03321	7.85947e-06
Fcna	-6.58938	2.58901e-15	-5.85363	3.6298e-22
Fcrla	-5.81185	7.59798e-58	-2.92591	3.63941e-15
Fen1	-2.89551	3.82067e-43	-1.10962	2.19063e-07
Fermt3	-3.60204	3.39266e-33	-2.156	4.48344e-13
Fes	-1.5045	5.72741e-09	-2.12455	7.4572e-24
Fez1	1.8387	1.17163e-05	0.723174	0.00801316
Fgd3	-1.2703	8.71399e-07	-1.82749	7.59024e-16
Fgf11	1.57678	3.98723e-05	2.41825	1.65862e-12
Fgf12	5.91014	7.79667e-30	6.15908	7.68663e-69
Fgf13	1.0295	6.71482e-05	1.08589	6.44224e-06
Fgfr3	3.36504	6.33807e-19	1.38875	1.89567e-08
Fgfrl1	2.83704	2.19962e-14	1.01534	6.53913e-06
Fggy	-0.90612	0.011995	-1.1462	0.00336465
Fgr	-3.90607	1.07487e-22	-4.59011	1.09066e-35
Fibin	2.81996	1.66619e-15	1.12686	4.07934e-05
Filip1	-1.02257	0.012637	-1.51391	2.81052e-05
Flrt1	2.74896	9.34412e-13	5.39049	1.3341e-36
Flrt3	3.02884	1.70246e-29	2.64567	1.35121e-53
Flt3	-4.14905	1.91566e-34	-2.30735	1.64647e-05
Fmnl1	-2.87767	9.85684e-32	-3.98772	3.70179e-61
Fmod	3.02134	3.96518e-05	1.02236	0.00100159
Folh1	2.61538	4.62397e-12	8.60142	4.68165e-44
Foxa2	2.96597	0.000154775	1.78932	1.58966e-05
Foxa3	2.7335	0.00375634	1.08135	1.18393e-05
Foxf1	2.10883	3.31554e-06	1.06332	0.000579906
Foxf2	2.9117	1.27084e-25	1.31296	5.92018e-08
Foxo6	0.884696	0.0271962	1.1767	0.00946703
Foxp2	1.10033	2.22974e-05	1.31132	3.20202e-07
Fpr1	-3.18073	2.14087e-10	-5.7759	3.46369e-35
Frem2	2.70995	0.00912172	1.9327	1.24876e-11
Frmpd3	1.27816	0.0188193	1.75226	9.63357e-05
Frs2	2.16261	7.94341e-10	1.06442	5.07231e-06
Fry	2.20648	7.07476e-16	1.27501	2.08738e-07
Fsip1	3.33559	0.000553153	1.60003	0.0307277
Fut1	5.19361	0.00237943	5.38536	0.000457866
Fut11	1.26176	2.01907e-19	1.00339	2.41125e-12
Fut7	-5.67273	2.85769e-14	-3.55109	0.000173992
Fxyd2	1.50853	5.39305e-23	6.08508	1.82664e-244
Fyb	-2.78999	1.7137e-18	-4.35152	9.60315e-56
Fzd2	3.21614	5.06599e-21	1.75347	3.86188e-11
Fzd5	-2.77526	3.63641e-20	-2.0087	1.91606e-12
Gabra1	4.72448	0.0128502	2.37538	0.0308428
Gabra5	3.30205	0.0246988	3.13207	0.00567364
Gadd45b	2.13933	2.33269e-16	1.16655	9.52331e-08
Gal3st1	3.73796	8.36533e-16	1.25682	8.46784e-05
Gale	2.63588	2.30226e-33	1.12511	5.19721e-07
Galnt18	3.34717	8.6745e-26	2.6574	1.91717e-38
Galnt6	-3.1943	2.06321e-25	-3.70456	7.32488e-42
Gask1a	3.66521	4.64251e-73	5.29915	8.46382e-161
Gcnt1	1.61587	9.61005e-22	1.14913	2.9754e-10
Gdap1	3.11087	2.13329e-11	3.1644	2.48266e-20
Gdf15	2.36936	0.000154092	1.45518	0.00358677
Gdnf	5.14366	1.77502e-13	3.82498	1.52393e-15
Gdpd1	-1.54607	1.88401e-06	-1.20564	0.000138584
Gfi1	-3.65188	4.9309e-18	-2.00741	2.9564e-06
Gfpt2	4.32049	4.4521e-27	1.995	4.6693e-15
Gfra3	1.29562	4.90852e-05	4.10632	2.90614e-31
Ggt5	-2.32407	5.57942e-05	-3.03988	2.89671e-11
Glb1l	1.38409	5.33432e-10	1.27301	9.98907e-18
Glb1l2	2.89468	8.16539e-08	0.847149	0.00091369
Gldc	-3.13072	6.63731e-20	-1.02181	0.0217142
Glt8d2	2.3168	9.46142e-13	1.68556	1.86598e-08
Gm11437	2.43746	0.0188052	5.80369	4.46729e-05
Gm29776	-4.28412	8.62192e-05	-3.74277	0.0212869
Gm3336	1.75717	0.00377658	7.53599	4.08781e-11
Gm37797	6.37981	8.16998e-07	6.45553	4.62789e-07
Gm765	5.51633	1.43773e-10	6.4433	1.83539e-29
Gm8773	4.20741	0.000709457	4.08846	4.93223e-05
Gmfg	-2.93254	1.07141e-31	-2.6304	3.55758e-17
Gmip	-0.812457	3.87453e-07	-1.40115	7.53037e-19
Gna13	-1.26759	7.47405e-10	-1.24353	1.10728e-14
Gnb4	2.37746	2.66983e-14	1.72487	1.44987e-17
Golim4	1.55071	1.40095e-09	1.05403	9.30049e-11
Gopc	1.18077	6.22318e-07	1.03159	3.50717e-09
Gp1ba	-9.31305	2.47382e-22	-5.98763	1.84741e-08
Gp1bb	-3.26767	4.19925e-11	-4.14229	2.24859e-45
Gp5	-8.10162	7.76193e-12	-7.15955	6.02773e-10
Gp9	-9.40394	1.18522e-16	-6.72789	2.41828e-08
Gpat2	-4.43126	0.000173338	-3.11711	0.0190673
Gpc3	3.83777	2.50784e-32	2.77196	3.07532e-22
Gpr108	-0.532376	0.00908934	-1.05887	1.36603e-10
Gpr132	-3.27863	4.25705e-07	-3.79547	2.32044e-10
Gpr135	2.32915	3.6175e-08	2.17885	6.79593e-21
Gpr141	-3.10412	9.20983e-09	-3.7004	1.76713e-11
Gpr143	1.76261	0.0224439	4.04716	0.000417601
Gpr146	-5.02095	4.50963e-40	-1.40943	0.00137183
Gpr149	1.86298	1.29565e-07	6.61964	4.14018e-16
Gpr160	-3.27744	3.93507e-15	-1.56246	3.07555e-05
Gpr162	1.86265	0.000109497	2.36816	1.25825e-08
Gpr171	-4.41685	9.50834e-06	-3.6227	0.000204834
Gpr182	-4.86975	1.50248e-26	-3.83596	6.0991e-22
Gpr22	3.50451	4.26999e-09	9.47339	1.11089e-16
Gpr37	2.7065	1.54662e-05	3.67715	3.42031e-10
Gpr75	2.07115	5.79077e-13	6.0245	2.14418e-66
Gpr84	-3.98925	2.41151e-11	-3.21444	1.94371e-06
Gpr85	1.72586	8.63277e-08	4.91507	5.73043e-34
Gprasp2	1.9841	2.09508e-12	2.49691	9.40833e-17
Gprin2	2.16127	0.0151241	2.3766	4.13083e-06
Gpsm1	2.91242	6.64962e-23	1.75641	7.47792e-17
Gpsm3	-2.25362	1.03667e-23	-2.09639	1.25327e-17
Gpx1	-3.89335	1.74161e-36	-1.81193	9.29796e-10
Gramd2	3.51624	4.43869e-19	1.30659	2.42463e-06
Gramd4	-2.06585	4.68578e-18	-1.59942	5.54106e-21
Grap	-1.47062	2.40593e-05	-2.38268	1.27853e-15
Grb10	2.84749	3.43551e-16	1.87014	2.97704e-20
Grhl3	1.52451	0.0010585	4.75167	1.57868e-14
Gria3	2.87528	1.49115e-22	2.6196	7.23036e-34
Gria4	1.99929	0.000235755	1.87412	0.000210378
Grik1	3.29066	3.30564e-07	7.49157	7.12909e-27
Grik4	2.34079	5.10718e-19	2.92307	3.01261e-40
Grik5	2.99781	1.19871e-15	1.31095	2.89894e-13
Grip1	2.82077	8.76964e-08	0.881933	0.0220414
Grsf1	-1.00641	2.53036e-18	-1.24723	1.19794e-30
Gsap	-1.07881	0.03477	-1.13056	0.000138423
Gsr	-1.90823	2.03229e-39	-1.54159	9.16084e-21
Gstt2	2.32326	2.5316e-17	3.17364	1.56221e-114
Gtpbp2	-2.81786	2.50479e-56	-1.60016	1.17509e-24
Gucy1a1	-1.35596	0.00356866	-1.6264	0.00489791
H1f1	-4.86993	2.27327e-12	-2.69538	0.0378802
H2-Ke6	-1.18052	5.30359e-11	-1.35222	5.99058e-16
H2-Oa	-2.9926	2.52225e-06	-2.026	0.00595509
H2ac11	-6.50841	7.97108e-07	-4.6237	0.00383887
H2bc12	-5.85029	2.26137e-05	-4.20585	0.0287483
H2bc4	-2.9188	0.00523135	-5.33968	1.10835e-17
H3c13	-5.22462	0.00134476	-4.24552	0.0150491
H3c14	-1.197	0.0484373	-1.12645	0.00867701
H4c1	-4.32172	0.0215807	-4.01598	0.0198361
H4c2	-4.55335	0.0111904	-4.54437	0.00906839
Hapln1	3.59792	0.000271608	2.16414	1.86439e-11
Has2	3.72039	2.26805e-17	1.76482	9.66287e-08
Hba-x	-6.40253	8.55399e-73	-2.68674	3.99923e-06
Hc	4.10088	1.12311e-06	4.60724	1.74544e-06
Hck	-0.872426	0.000237875	-1.08388	1.17213e-08
Hcls1	-2.03257	5.25011e-17	-1.83932	5.45035e-13
Hcst	-2.74467	5.77301e-09	-2.01397	2.99169e-05
Hdac7	-1.63856	9.94468e-11	-1.43948	8.14939e-09
Hecw2	1.70011	1.70154e-10	1.12889	8.5117e-10
Hemgn	-5.92017	6.09797e-18	-2.07225	0.00755587
Hepacam	3.42632	1.63479e-07	5.23675	1.19898e-20
Heph	-0.781602	0.0302384	-2.18003	2.26663e-13
Herc6	-2.64537	1.52535e-13	-1.27062	9.95817e-05
Hes1	-0.531584	0.0281545	-1.05461	4.5558e-06
Hgd	2.35612	0.0122531	3.88015	0.000312384
Hhex	-1.7923	4.75478e-10	-1.4486	9.18294e-08
Hhip	3.1162	1.84241e-11	1.65609	2.86181e-13
Hk3	-5.62241	1.75502e-32	-5.86064	1.8188e-37
Hmbs	-4.27647	5.45389e-82	-1.19241	3.672e-05
Hmgcr	1.51693	9.34522e-07	1.29563	6.54429e-07
Hmgcs1	1.93278	2.31907e-14	1.29092	4.67948e-10
Hnrnpdl	0.580996	0.0470156	1.23832	5.65555e-07
Hoxa3	1.07167	0.000232543	1.07421	5.59483e-07
Hoxc13	7.54748	1.06323e-26	0.507711	0.0238967
Hp	-4.87241	1.29919e-51	-6.56988	6.53732e-98
Hpgd	-1.08656	0.000717212	-5.07528	5.72869e-147
Hpse	-3.56144	2.16954e-05	-4.81049	3.39077e-17
Hs3st3b1	3.07588	1.08793e-07	1.05166	0.00338216
Hs3st5	4.40813	8.46615e-12	4.20418	2.77378e-13
Hs6st2	1.73333	0.0003996	1.59613	4.37837e-07
Hs6st3	3.95643	1.06054e-05	5.61731	3.16822e-06
Hsd17b7	1.78982	7.64488e-14	1.29467	2.05075e-09
Hspa1b	1.50673	0.00179889	1.3105	0.00145297
Hspb1	1.31426	0.00200186	1.29661	0.000762543
Hspb6	1.68804	0.000379032	2.01287	1.85401e-18
Htr1d	2.19212	8.20555e-06	4.27084	1.33533e-14
Htra2	-1.69982	6.71155e-24	-1.44482	2.10372e-37
Iba57	-2.77113	8.12055e-25	-1.04725	0.00140291
Idnk	-2.60497	7.33108e-23	-2.16846	3.93288e-12
Ido2	3.20993	0.0180146	5.11641	0.000349956
Ier5	-0.91355	4.59135e-07	-1.17564	3.5826e-10
Ifi207	-1.55507	0.000200629	-2.37533	1.65057e-11
Ifi47	-2.88554	3.63548e-14	-1.72609	0.000136455
Ifnlr1	2.28075	1.2297e-05	1.3567	9.17103e-06
Ift57	1.71827	1.3162e-15	1.34982	4.9378e-21
Igf2	2.64729	2.47333e-13	17.9211	7.83885e-66
Igf2bp1	-1.71385	1.77911e-05	-0.76109	0.0353533
Igf2bp2	2.58966	1.60218e-12	1.23441	4.81794e-10
Ighj2	-5.94739	8.50468e-42	-3.327	8.95032e-09
Ighj4	-7.99974	6.10824e-11	-7.84099	4.57082e-12
Igkj2	-6.55686	2.60633e-08	-6.8641	1.65216e-08
Igsf10	1.95741	3.07003e-09	1.68601	1.0412e-19
Igsf6	-2.7955	8.14418e-19	-3.65015	1.68295e-23
Ihh	4.70895	2.57958e-09	1.65196	6.45654e-10
Ikbkb	-1.21369	3.90811e-10	-1.31733	3.43828e-14
Ikbke	-1.48636	2.28711e-08	-1.41012	2.78681e-11
Ikzf1	-4.84414	2.60219e-44	-3.50475	7.78575e-20
Ikzf3	-4.02061	2.38339e-14	-4.15659	4.10703e-21
Il10ra	-1.67357	3.11122e-07	-2.15294	6.94182e-11
Il12rb1	-2.95976	0.000128099	-4.27225	2.80996e-15
Il13ra2	-2.48824	0.0003594	-2.73141	7.73765e-06
Il15ra	-1.7592	1.06554e-05	-1.11989	0.00259216
Il17a	6.52809	4.93105e-09	8.91457	1.38855e-15
Il18	-1.82316	0.0102699	-2.61473	7.96555e-10
Il18r1	-5.55104	5.38281e-11	-3.94029	4.56269e-05
Il18rap	-4.63408	0.000629793	-8.27753	1.68348e-15
Il1b	-3.57808	7.67125e-13	-3.85159	2.25205e-17
Il1r1	1.33053	2.91752e-05	1.20429	1.81865e-08
Il1r2	-2.31155	1.78732e-05	-2.98078	1.55244e-08
Il1rl1	-5.72973	1.28977e-11	-5.1057	6.6385e-09
Il1rn	-1.5157	0.00373967	-3.1411	2.80971e-26
Il5ra	-5.66999	0.000128506	-5.09459	0.000204389
Impad1	2.04128	4.7511e-17	1.07499	1.67133e-08
Inha	1.90105	2.59418e-15	1.16694	2.72732e-08
Inpp5j	-5.00463	3.93653e-07	-5.73517	2.75102e-10
Inppl1	1.97161	1.67133e-20	1.24815	1.62449e-18
Insyn2a	2.39838	6.3575e-06	5.00547	1.25346e-09
Ipo8	-1.14257	2.35991e-18	-1.26452	1.29433e-26
Iqcg	0.711256	0.0287591	1.53767	0.00554176
Iqgap2	-2.35074	1.34114e-15	-1.85021	2.76391e-10
Irak1	-1.94258	3.26453e-29	-1.47235	2.49112e-27
Irf5	-2.13516	4.16439e-11	-2.02449	9.28617e-12
Irf8	-2.6786	6.28453e-12	-2.34528	3.27879e-10
Irs1	2.59546	1.33667e-11	1.07381	7.53907e-06
Itfg1	1.15718	7.05274e-13	1.00619	4.08464e-19
Itga3	-1.51894	3.74435e-05	-1.66342	8.56956e-07
Itgax	-3.15743	1.81578e-08	-5.78507	6.27451e-62
Itih4	1.9858	0.00224598	3.96881	1.05157e-06
Itm2a	2.57996	1.41515e-14	1.11887	0.000116475
Itpr3	1.60243	4.47856e-19	1.12985	9.20885e-11
Itprip	-1.06117	1.05808e-05	-1.47046	2.10458e-11
Jak3	-3.60205	4.79781e-34	-3.67208	9.77181e-35
Jakmip2	2.29011	0.00112688	4.186	3.72481e-08
Jaml	-2.94323	5.67076e-17	-3.76598	4.65038e-26
Jph1	3.30647	5.14146e-20	1.50616	3.66711e-12
Jph4	1.42215	0.000347497	2.25241	3.64788e-12
Kank1	2.44378	1.24194e-14	1.07446	1.29629e-10
Kcna1	3.56758	0.000362453	4.80259	2.65408e-35
Kcna10	4.7844	0.00581815	4.75907	0.00583926
Kcna2	3.04182	6.59283e-05	2.41161	0.000509033
Kcna4	3.39707	0.00032964	3.29485	6.54185e-07
Kcna5	3.97015	9.3999e-08	6.24935	2.75534e-132
Kcna6	3.02175	0.00100178	1.97895	7.12757e-08
Kcnc2	5.78622	1.07476e-06	1.40508	0.0223621
Kcnc4	-2.47862	0.0257134	-2.5697	0.00772332
Kcnd1	-2.58548	5.3477e-16	-1.45905	2.88721e-05
Kcne1	4.7539	0.00114668	8.16082	2.67993e-10
Kcnf1	2.06969	0.0170004	2.21513	0.0124208
Kcnip3	3.11832	6.53044e-09	1.58111	0.00027316
Kcnk1	2.87331	5.47272e-33	1.85546	2.65576e-30
Kcnk5	1.25889	5.36551e-05	1.55475	2.42847e-11
Kcnq3	3.40652	0.00251415	1.23629	0.0442793
Kcns3	3.40074	3.51123e-08	3.29591	7.76426e-16
Kcnt2	2.33979	0.000126882	1.33604	0.000620544
Kctd4	3.4699	2.59419e-05	2.7895	6.00302e-07
Kctd7	1.08261	6.61003e-07	1.94248	4.46257e-30
Kel	-5.71674	2.60558e-14	-1.91013	0.0234426
Khdc4	-0.651981	0.000623094	-1.02411	2.54254e-09
Khdrbs3	-2.31391	1.59249e-07	-2.25241	8.0341e-09
Kif12	2.25647	0.000504909	1.35202	0.0221948
Kif18b	-3.27341	2.41285e-90	-1.05504	1.21353e-08
Kif19a	3.85405	1.70175e-32	2.95988	1.69552e-25
Kif24	-2.60417	1.00728e-24	-1.04231	0.000691213
Kif5a	1.71593	0.0165551	0.970948	0.0408518
Kifc2	1.48719	1.75868e-05	1.94066	8.92952e-11
Kirrel2	-4.93518	2.38915e-11	-4.41787	7.66352e-10
Kirrel3	1.91455	7.30866e-10	2.04849	5.03908e-11
Kitl	-1.68639	0.000101261	-2.1864	1.03501e-11
Klc1	1.21693	3.17085e-17	2.22201	1.29723e-72
Klf1	-5.737	3.67811e-14	-2.45635	0.00369662
Klf13	-2.06186	2.94232e-22	-1.67557	1.25872e-20
Klf15	2.3814	2.91929e-09	2.06845	1.27781e-10
Klhl29	2.4326	2.0967e-11	1.92726	8.92543e-13
Klhl4	-0.657092	0.0320307	-1.04786	0.00727528
Klk8	2.5722	0.000178573	2.31295	2.56848e-12
Krt14	6.72095	3.71629e-08	8.61828	1.66509e-06
Krt18	2.11722	5.7957e-06	3.02626	7.53138e-09
Krt28	1.78705	0.0108957	2.98677	0.000583626
Krt79	-2.28949	0.00334493	-1.83214	0.0270682
Ky	1.7046	8.4102e-05	3.45369	1.04649e-12
L3mbtl1	1.78248	0.00356526	5.57334	4.03539e-12
Lamb3	2.7028	1.54502e-23	1.86397	0.0106655
Larp6	2.02864	4.04191e-05	1.65846	8.88152e-14
Lat	-3.30116	6.95089e-10	-4.25452	2.4491e-23
Lcmt2	-0.848698	0.019706	-1.11276	0.0011343
Lcn2	-3.58252	8.22518e-08	-3.57061	1.15478e-07
Ldlrad3	2.09617	3.52268e-15	1.21282	1.53994e-05
Ldoc1	1.2515	4.06541e-19	14.5224	1.05243e-43
Lgals4	-5.29741	1.3162e-05	-7.21962	4.61751e-12
Lhfpl3	4.07708	1.14724e-15	9.27971	3.38354e-32
Lig3	-0.331848	0.0104402	-1.0121	1.46793e-15
Lilr4b	-1.09128	0.0272328	-1.30216	0.000965284
Lingo3	-3.98277	9.57348e-21	-2.57486	8.35465e-07
Llgl2	2.74679	5.66579e-21	3.11486	4.14731e-34
Lmcd1	1.77046	8.45152e-11	1.57049	3.78986e-11
Lmo3	3.66073	0.0361852	6.38868	1.36367e-05
Lmo4	1.69252	1.44797e-12	1.60925	1.05579e-33
Lmx1b	5.00865	0.00292652	4.06088	0.0125469
Loxl3	2.84367	5.14962e-19	1.56915	6.64074e-08
Lpar4	3.17589	5.35775e-22	2.50671	5.31524e-20
Lpcat2	-1.83255	1.67793e-09	-2.39331	1.69551e-15
Lpl	-1.99238	0.000879346	-3.25527	1.38445e-08
Lratd2	3.43936	3.39598e-19	1.58457	1.37526e-09
Lrfn1	-3.1452	2.65134e-42	-0.61655	0.0162631
Lrg1	-3.91407	1.58601e-22	-5.08915	2.33808e-41
Lrmp	-4.12769	2.8554e-32	-4.83894	2.03487e-52
Lrrc1	2.32918	7.11788e-21	1.25231	2.34658e-10
Lrrc24	1.20794	0.0316956	1.89144	0.0124066
Lrrc73	2.09365	0.00106611	1.98096	1.08711e-07
Lrrc9	2.20956	3.89038e-07	4.26378	6.49336e-16
Lrrn1	2.48068	1.44909e-15	2.77067	3.03404e-05
Lrrn3	2.23661	1.42704e-24	1.58512	5.02656e-15
Lrrtm2	5.80903	6.9917e-05	5.91093	4.40476e-06
Lsamp	2.35368	4.72771e-15	3.39248	2.11692e-20
Lta4h	-2.02357	1.1339e-29	-1.19774	1.30625e-27
Ltb	-3.64652	8.42719e-10	-6.44877	3.04395e-36
Ltb4r1	-3.91363	5.79741e-17	-4.83972	6.93534e-25
Ltc4s	-3.93851	8.90433e-33	-2.31487	7.84289e-10
Ltf	-5.97917	6.80894e-25	-5.09426	4.26794e-20
Lum	2.59764	1.72835e-19	1.7207	6.64388e-37
Luzp2	4.25352	0.00132021	5.11448	9.4817e-16
Lxn	-1.3916	5.06799e-07	-1.74902	7.23315e-14
Ly6g6f	-6.98408	1.86079e-08	-5.16419	0.00169057
Ly9	-3.15654	1.21113e-17	-2.3475	1.98794e-09
Lyrm9	0.599175	0.0465198	4.59967	1.96628e-71
M1ap	-1.3848	0.000348153	-1.67374	3.13078e-06
Maats1	1.32522	3.85329e-06	6.39921	3.95896e-22
Mab21l1	4.27254	3.05584e-08	2.2601	5.62857e-08
Madcam1	-2.51	0.0317446	-4.24157	5.47669e-06
Magee2	2.90368	1.81245e-08	2.66644	4.72359e-07
Mal	1.93415	0.0116607	3.96761	2.9459e-18
Mall	1.5755	2.24232e-11	1.28611	6.25472e-05
Maneal	1.55907	0.00386503	2.84666	5.60841e-08
Map10	1.58483	1.63279e-07	1.26954	3.96981e-05
Map11	-0.803561	3.14754e-05	-1.07053	2.27643e-12
Map3k14	-1.16288	2.63768e-06	-1.66605	6.4382e-14
Map4k1	-3.01664	3.60271e-18	-2.21225	4.96606e-11
Map4k2	-1.57674	9.34746e-19	-1.68536	9.12586e-25
Map6	0.486755	0.0366115	1.09227	0.00960582
Map7d2	2.88519	1.75049e-11	3.13452	2.18731e-21
Map9	1.47425	3.11309e-11	1.80622	4.88122e-13
Mapk13	-2.38412	6.86963e-08	-2.60676	3.13896e-13
Mapk8ip1	0.48448	0.0433589	2.31167	3.85897e-29
Mapk8ip2	0.52404	0.0465309	4.74938	4.16448e-38
Marchf1	-2.81343	2.73821e-05	-3.3174	1.28363e-08
Marchf3	-3.0872	1.89772e-28	-1.56487	1.6733e-11
Marchf9	1.66925	6.21568e-06	1.15639	0.000189449
Matn2	3.10398	9.20515e-19	2.11424	8.96288e-28
Matn3	4.23934	1.2137e-05	2.98703	5.64899e-09
Mcoln2	3.62739	2.51905e-34	1.8604	5.04372e-10
Mctp1	-1.44544	4.91056e-06	-1.6248	5.26976e-06
Mctp2	-3.00992	6.53044e-09	-4.24719	5.66791e-20
Mdga2	2.78172	2.01813e-05	2.52722	2.54842e-05
Me1	2.9768	2.87369e-20	1.04779	8.3487e-06
Med14	0.757983	0.00325615	1.03129	1.75138e-07
Med8	-1.49507	2.12802e-11	-1.21402	5.52526e-16
Megf6	1.79169	2.97889e-14	1.02422	0.0068811
Meltf	3.25536	1.041e-05	1.7943	0.000377084
Mepe	-3.10311	8.39057e-14	-3.44921	1.23276e-19
Met	2.79149	3.60782e-18	1.65852	2.3451e-15
Mettl26	1.43987	8.46278e-20	5.20864	6.11634e-286
Mettl27	1.2222	0.000420575	0.873967	7.49166e-07
Mfap4	2.45843	9.58345e-13	1.74004	7.90631e-19
Mfge8	1.96877	3.62414e-08	1.52412	3.72101e-08
Mfng	-1.59325	5.13557e-07	-2.20027	1.93779e-16
Mfsd12	-1.97543	4.2509e-20	-2.10127	4.28188e-52
Mgam	-3.93206	5.40025e-22	-5.61051	1.80351e-40
Mgarp	5.65315	2.39007e-10	1.53699	0.00231062
Mgat4c	2.7581	0.00201047	4.83758	1.60929e-06
Mgll	-2.71462	6.15638e-25	-1.70633	1.90359e-12
Micu3	1.39112	7.94268e-07	1.22109	1.32982e-06
Mif	2.14465	3.64919e-48	1.31912	8.26467e-11
Minar1	-6.99414	8.79841e-07	-5.61513	0.00157328
Misp	2.08135	0.0115566	2.74045	0.00704807
Mks1	1.16021	7.58925e-07	1.01629	5.93721e-08
Mkx	2.44292	2.51487e-07	1.51422	5.0257e-09
Mllt11	3.46216	8.79579e-22	2.35556	1.55048e-18
Mlst8	0.494381	0.00787837	1.06795	6.62577e-17
Mmp12	2.32037	5.1993e-06	7.68978	5.51569e-61
Mmp25	-3.5873	4.77078e-09	-6.03049	1.25522e-27
Mmp27	-4.89086	0.00107071	-5.70701	7.97778e-05
Mmp8	-5.80868	1.16783e-55	-6.22295	9.47887e-73
Mogat1	3.69144	1.81245e-08	5.26432	6.9407e-09
Morn3	3.82555	0.0386055	4.07453	0.0149082
Mosmo	0.802786	0.000960309	1.18866	9.23531e-09
Moxd1	3.78741	1.08229e-07	2.94069	2.17024e-21
Mpnd	-1.38589	6.08614e-15	-1.72479	3.78824e-44
Mpo	-5.03472	7.46521e-14	-1.75373	0.0196544
Mpped1	3.03582	4.37811e-06	9.40726	8.91126e-16
Mpzl2	3.63808	9.99739e-12	2.24165	2.4532e-09
Mrgpre	-3.96085	0.0220182	-7.17913	5.38892e-11
Mroh3	3.3229	0.0185419	5.05169	0.00192763
Mrtfa	-0.804341	6.18307e-06	-1.20561	1.41502e-17
Ms4a1	-4.7716	1.79104e-17	-4.59434	5.28447e-23
Msmo1	1.99265	3.06497e-09	1.47927	7.11335e-10
Mstn	2.48926	0.00336685	2.5526	2.31122e-05
Msx3	2.3195	0.0182614	3.66772	1.06383e-05
Mttp	-1.6605	0.000378184	-2.10599	1.74295e-08
Mvd	1.93581	3.15573e-14	1.66818	8.38375e-17
Myb	-4.87495	1.33041e-14	-2.41937	0.000605489
Mycl	2.88576	2.91833e-05	1.01448	0.0322318
Myh14	3.04546	1.53527e-15	2.62784	5.87097e-17
Myl9	-1.43897	2.33775e-05	-1.61546	3.60289e-08
Myo1f	-1.97791	9.19483e-14	-2.13032	5.37681e-19
Myo1g	-3.16609	3.07983e-32	-3.41648	8.67073e-39
Myo3a	4.1627	0.00171727	6.00638	7.53476e-05
Myo5b	3.44983	6.84576e-07	6.32471	2.17958e-77
Myt1	2.07453	0.0303897	4.09345	0.000448734
Mzb1	-5.42503	2.08668e-40	-3.99266	7.47433e-17
Nacad	2.80673	2.55038e-10	2.98491	2.10915e-11
Nap1l3	1.77362	1.0492e-07	2.53272	3.38318e-18
Napb	0.89871	0.0222551	2.37527	9.72006e-17
Natd1	-4.46621	6.55815e-56	-0.838417	0.003961
Nbeal2	-2.72116	7.03921e-28	-2.7784	2.07653e-26
Ncam2	1.11021	0.0492921	1.61217	0.00682501
Ncf1	-3.96568	2.03614e-30	-4.90269	1.60206e-55
Ncf2	-3.08107	5.88626e-19	-3.60594	3.07415e-32
Ncf4	-1.73111	1.04616e-06	-2.14229	1.77496e-09
Ncs1	1.76961	2.13971e-09	1.5051	3.40006e-11
Ndn	1.89041	3.06518e-05	1.37928	4.83026e-12
Ndufs2	-0.788393	1.08466e-07	-1.10466	2.31305e-22
Necab1	4.31635	3.67764e-12	5.16726	1.07045e-19
Nek11	1.532	0.00845465	5.13906	7.60651e-09
Nell2	1.46575	0.0060452	2.08271	3.99923e-06
Nexmif	5.48787	3.36404e-09	1.26048	0.00262782
Nfam1	-2.30634	2.25324e-06	-4.42553	7.68513e-37
Nfe2	-5.54534	9.36547e-57	-2.68047	2.36876e-11
Nfkbid	-1.31281	0.00216723	-1.70158	2.00285e-06
Ngp	-6.41508	1.62492e-23	-6.20802	6.96186e-25
Nim1k	2.99342	1.61547e-05	2.46632	1.51681e-13
Nin	2.14751	2.15749e-11	1.8987	5.61066e-19
Nipal1	3.55988	7.57724e-12	3.25373	9.3789e-16
Nipsnap1	0.783045	0.00906973	1.17896	4.80101e-08
Nkx3-2	3.1702	2.33775e-05	1.76572	8.69778e-07
Nkx6-1	3.21388	1.3232e-08	2.86127	1.81312e-16
Nlgn1	5.77861	5.1901e-09	2.43261	1.79818e-08
Nlgn3	3.57882	5.97469e-17	2.64338	5.5155e-07
Nlrp12	-6.32334	5.30955e-25	-5.67329	1.49049e-17
Nlrp3	-1.91594	9.04077e-08	-3.22277	7.70541e-17
Nmb	-3.34031	0.0136208	-8.43647	1.28142e-21
Nmi	-2.00758	5.92011e-12	-1.91437	1.83856e-12
Nod2	-1.73773	0.000170731	-2.09807	1.83275e-06
Nodal	4.12813	4.24018e-05	5.72046	3.51205e-06
Nog	3.84695	5.38816e-16	1.28313	1.14682e-05
Nomo1	1.49267	7.94004e-15	1.28877	1.7691e-16
Noxa1	1.42762	0.0239892	6.82903	2.61827e-08
Npas1	1.45313	0.00060201	8.23865	1.23774e-13
Npas3	2.19465	1.83293e-06	2.06259	4.20531e-10
Nphs1	3.74084	4.34181e-09	2.1518	4.77121e-05
Npl	-1.17968	0.000156278	-2.18658	4.60819e-15
Nppc	2.22047	0.0459072	2.15494	0.0258856
Npr3	3.05542	2.04719e-19	3.30897	2.2586e-38
Npy	3.73817	3.27946e-10	9.01292	2.18492e-147
Npy1r	-3.98395	0.0132035	-5.40502	5.40206e-06
Nr0b1	3.95745	3.75011e-06	7.34324	3.83122e-10
Nr1d1	2.75645	2.95108e-12	1.96422	4.12917e-12
Nrk	3.82399	1.60096e-08	2.67766	3.66091e-08
Nrsn2	2.24875	0.0206405	6.7361	2.45363e-07
Nrxn1	5.73439	9.39035e-16	6.41621	3.26823e-48
Nsun7	-1.53829	0.0106475	-1.4926	0.00123304
Nt5c2	0.435099	0.0140959	1.19263	5.37026e-20
Ntm	2.42981	9.67212e-10	3.25897	1.57462e-19
Nucb1	1.41294	2.55717e-12	1.24284	5.45002e-18
Nucb2	2.40578	2.46349e-14	1.63611	1.49709e-12
Nudt22	-0.688427	0.00228986	-1.11358	2.75437e-09
Nxnl2	3.07839	3.72593e-05	4.0642	1.21056e-07
Nxph2	3.05001	2.04186e-10	11.4108	4.86946e-26
Oaf	1.76493	8.03981e-25	1.52591	7.67413e-40
Obsl1	2.49292	4.61496e-26	1.02124	8.39674e-10
Oca2	3.53922	4.05109e-08	4.09392	5.39489e-07
Ociad2	2.92542	8.56376e-13	2.31089	2.56208e-21
Olfm4	-5.32502	1.05123e-16	-5.9187	3.00231e-16
Opcml	3.81922	8.59305e-17	8.047	5.27933e-31
Oprk1	4.26784	0.0334293	4.47081	0.00773377
Optc	3.68239	0.00231586	2.03661	0.00948409
Osbpl1a	1.29733	3.06497e-09	1.56266	2.51458e-16
Osbpl7	0.935468	1.22575e-07	1.25449	3.76857e-15
Osgin1	-3.09465	2.23053e-07	-4.58674	6.23642e-17
Ostm1	-0.574806	0.0441255	-1.75633	7.24882e-21
P2rx1	-2.73501	3.44355e-10	-1.34424	0.00212799
P2rx2	2.69427	0.0286327	2.61463	0.00504307
P2ry10	-3.14572	0.00288637	-2.8289	0.00152921
P2ry12	-1.99434	0.0054976	-2.43476	4.65907e-05
P2ry13	-3.41714	5.39022e-11	-3.46695	3.97203e-11
P2ry2	-1.21666	0.00274113	-1.96525	8.12687e-08
P4ha1	2.96448	1.59979e-20	1.28943	7.93561e-11
P4ha2	2.62604	4.51583e-49	1.00118	2.82807e-07
P4ha3	2.25809	1.48217e-17	1.07981	0.000249288
Pacsin3	1.67993	1.16479e-05	1.11761	9.86083e-13
Pak6	0.846642	0.0434262	4.8345	9.95329e-33
Pamr1	4.55888	2.59257e-43	2.31947	1.47516e-41
Pank1	3.43169	2.17357e-21	3.19429	3.9489e-34
Panx1	0.997636	3.04829e-05	1.55853	9.8097e-15
Panx2	2.1869	7.92041e-15	4.54866	5.16916e-51
Pappa2	3.2242	2.26758e-12	1.55763	1.13008e-11
Papss2	3.8293	8.4735e-23	1.64046	5.57926e-09
Paqr5	3.49116	0.00052792	2.82241	5.93869e-05
Parp10	-2.6057	3.54121e-18	-1.91533	6.17282e-11
Parvg	-2.83372	8.98341e-32	-2.22083	4.09092e-14
Pax5	-6.69039	2.17408e-19	-5.83341	3.17474e-16
Pcbp4	1.81375	9.34083e-21	1.91682	4.54488e-40
Pcdh10	2.27439	2.24436e-06	1.83038	1.20673e-07
Pcdh11x	1.1626	0.0195744	3.36789	7.29261e-13
Pcdh8	2.58846	0.000154903	2.13554	0.000432448
Pced1b	-4.16402	8.17651e-34	-2.17996	1.01284e-10
Pcnx2	2.18449	0.00603726	3.85276	2.68e-05
Pcp4l1	3.14249	1.99568e-12	2.98479	1.63845e-43
Pcsk1n	1.61573	0.000603732	9.63583	2.2615e-19
Pcsk4	-4.46171	2.95491e-10	-3.6304	6.6962e-09
Pde10a	2.11742	1.17126e-13	1.40978	3.57942e-14
Pde3a	2.70476	1.04312e-16	2.28082	5.70113e-20
Pde4dip	1.89953	1.56743e-17	1.20294	2.75311e-10
Pde5a	-1.98035	5.50493e-09	-2.09331	4.05415e-14
Pde6a	6.04333	5.51846e-07	3.04132	3.31674e-06
Pdss2	1.12687	5.4294e-09	1.03809	1.8277e-07
Pear1	-0.711023	0.00480709	-1.16042	5.88556e-08
Peg3	2.97131	7.07787e-05	1.73084	4.09121e-08
Peli1	0.991212	2.37763e-06	1.07367	2.02923e-11
Per2	0.904812	0.0106464	1.03088	0.000345875
Pf4	-6.72596	5.62141e-45	-5.32458	1.33556e-26
Pfkfb4	-2.61744	2.9694e-15	-1.68513	5.72848e-13
Pfn2	1.51942	2.17475e-08	2.27579	3.96826e-42
Phactr3	1.97488	0.0212014	3.12841	0.0137275
Phex	-0.887818	0.0352119	-2.22751	1.43195e-05
Phyhd1	-3.75334	1.55011e-24	-1.82222	4.32451e-07
Phyhipl	4.35419	6.24934e-21	5.53083	5.46471e-36
Pianp	-2.55359	0.0103579	-5.65971	5.98993e-31
Pias3	2.07448	7.04762e-21	1.60263	1.00418e-29
Pid1	2.22556	4.43195e-16	1.26769	5.08359e-10
Piezo2	2.575	1.26501e-09	1.68474	4.63274e-10
Pik3ap1	-3.36332	9.45994e-47	-3.55835	7.50215e-48
Pik3cd	-3.02242	3.59872e-31	-3.77034	2.22112e-61
Pik3cg	-2.84854	1.70308e-23	-2.50961	5.34562e-15
Pik3r5	-2.16837	8.61027e-13	-2.96039	1.49068e-36
Pinlyp	4.64963	0.00255708	3.41286	0.00917443
Pip5k1b	-3.72402	3.71961e-37	-2.44537	1.0072e-14
Pitpnm2	-1.95492	2.07564e-12	-2.04791	2.10121e-19
Pja2	1.16707	2.25636e-09	1.43932	1.03932e-33
Pkd2l1	1.94523	0.0130161	6.71719	2.12394e-08
Pklr	-4.95024	3.98633e-45	-3.14549	7.14772e-10
Pkp2	-4.37677	1.88447e-18	-4.82354	2.77604e-22
Pla2g10	5.45835	1.63525e-12	3.82932	1.76104e-23
Plat	-1.33633	0.0005183	-1.45872	4.03201e-05
Plcb1	1.93918	3.26771e-09	1.58436	1.39753e-16
Plcd1	2.7718	4.04511e-22	1.10955	4.20496e-10
Plce1	2.83083	1.19575e-12	2.04439	5.60983e-39
Plcl2	-2.62086	1.74591e-72	-1.31961	2.74813e-23
Pld4	-3.67218	5.53096e-12	-5.17904	2.06545e-77
Plekhh1	-1.4701	0.00399387	-1.03872	0.0158453
Plod2	3.53269	6.63157e-10	1.53634	2.22001e-08
Plppr3	-1.87868	3.05901e-10	-1.3929	3.96395e-08
Plscr4	1.78682	1.51857e-06	1.19397	7.91575e-05
Pltp	2.30727	8.95146e-16	1.00354	4.88336e-10
Plxna2	-1.0862	0.000108164	-1.71533	1.94663e-13
Plxnb3	3.26353	1.41655e-21	4.209	2.06394e-55
Plxnc1	-3.63297	5.24594e-46	-2.93567	1.89762e-31
Pnck	2.92543	1.02992e-13	1.1891	3.05529e-05
Pnma1	0.826249	0.00163143	4.83458	5.4048e-23
Pon3	-2.38008	0.00281074	-6.39457	4.73366e-68
Pou2af1	-6.32497	8.16332e-30	-5.14812	4.19954e-22
Pou2f2	-3.14989	1.33494e-10	-2.74792	1.61746e-10
Pparg	-1.53973	0.000709178	-2.06599	1.31312e-07
Ppargc1a	2.16739	0.00183099	1.64009	0.00215802
Ppbp	-8.30947	3.93758e-12	-8.69703	5.93186e-14
Ppfia4	1.02771	0.000160944	1.16109	0.00210652
Ppp1r14a	0.727902	0.0401149	2.20702	2.06205e-05
Ppp1r14c	2.3922	5.09459e-10	3.02363	4.58497e-20
Ppp1r1b	3.01288	1.50478e-05	1.14167	0.000159026
Ppp1r36	1.91601	0.00091664	1.0153	0.012633
Ppp4r4	2.37932	0.00917025	2.1699	1.76823e-09
Pqlc3	-1.95145	2.37349e-12	-2.0122	1.01834e-12
Pram1	-5.00316	9.00586e-31	-6.30619	9.79719e-58
Prdx5	-0.414976	0.0130318	-1.09524	3.73462e-11
Prelid3a	1.4867	0.0348971	2.56947	6.53941e-05
Prelp	3.53077	1.90693e-05	2.18839	2.2177e-06
Prickle1	2.52839	5.59472e-17	1.26275	9.67727e-07
Prkaa2	2.28495	5.33594e-14	2.27696	6.30601e-17
Prkca	1.63921	4.74386e-13	1.87305	5.13449e-32
Prkcb	-3.86269	1.44672e-32	-3.66954	3.61781e-44
Prkcd	-0.844814	0.000198567	-1.35537	1.60863e-17
Prkcz	1.4505	0.000475342	1.153	3.40373e-06
Prkg1	2.31587	1.05124e-08	1.1694	3.61506e-07
Prkg2	3.69154	7.17875e-06	1.42366	2.71139e-06
Procr	-2.21401	1.79065e-07	-0.841759	0.00477163
Prok2	-5.76744	1.48387e-05	-5.34139	2.32413e-05
Proser2	1.93561	1.08869e-09	1.53472	1.52339e-12
Prox1	-1.73884	0.0310887	-1.57557	0.0218
Prox2	-5.72671	7.85213e-05	-7.90884	1.01328e-12
Prr16	2.58148	1.97581e-09	1.78802	1.10264e-23
Prr33	2.8758	7.58527e-06	1.56465	0.0117764
Prr7	2.82421	4.97042e-22	2.06653	2.60975e-24
Prrt3	3.35899	4.8707e-07	5.64373	8.85836e-09
Prss21	4.36247	0.00902467	4.91549	0.00506141
Prss23	1.67694	7.02852e-10	1.52998	4.34193e-11
Psmb8	-3.4625	1.01433e-06	-5.69171	6.08315e-30
Psmb9	-3.09012	0.00128428	-5.14151	1.75202e-13
Pstk	-0.585296	0.0307517	-1.13286	1.20888e-05
Ptafr	-2.37229	2.69698e-08	-3.6557	6.95008e-26
Ptgdr	3.26782	6.33766e-07	7.05549	3.63898e-10
Ptgds	1.68385	0.000808479	7.37969	3.63909e-31
Ptger2	-2.37417	0.00328452	-3.15381	9.06695e-07
Ptger3	2.07261	2.06784e-05	2.52519	6.04834e-22
Pthlh	2.40146	4.93402e-05	1.65002	2.58506e-06
Ptk7	1.85614	7.14782e-33	1.02299	8.66682e-12
Ptpn18	-2.05835	0.000201361	-3.10353	9.73166e-15
Ptpn22	-0.870736	0.000187487	-1.97516	2.0922e-18
Ptpn6	-2.99552	1.99294e-33	-3.31554	6.38247e-43
Ptprc	-2.64313	2.80228e-23	-4.57366	2.9872e-81
Ptpre	-0.771279	0.000137719	-1.55763	7.55295e-17
Ptprj	-1.1077	3.39632e-07	-1.48752	2.07159e-16
Ptpro	-1.15034	0.000747462	-1.86474	1.45166e-09
Ptx3	-0.859658	0.0084268	-2.36311	1.01007e-22
Pus3	0.801811	0.00120115	1.13987	1.50331e-10
Pwwp3a	-2.11244	5.03603e-20	-1.4172	1.59953e-19
Qars	0.80021	9.191e-08	1.12923	7.08106e-30
R3hdml	4.98255	1.18245e-05	2.61009	9.51402e-16
Rab23	1.66775	4.64158e-09	1.28661	1.71992e-11
Rab29	-0.71087	0.00808866	-1.50858	8.25257e-12
Rab37	-3.75967	8.11515e-15	-2.52116	4.53494e-07
Rab44	-4.84012	4.82016e-22	-5.63521	3.55673e-28
Rab4a	0.935578	0.000403606	1.75802	6.05427e-25
Rac2	-1.89637	7.78017e-12	-1.8577	2.75948e-13
Rad21l	2.57523	0.00038103	7.0389	3.00448e-08
Rag1	-5.03653	8.21723e-10	-6.20827	1.44987e-17
Rag2	-6.05656	1.6647e-20	-3.09086	0.000388378
Ralgps1	-0.755748	0.0477027	-1.55578	1.85281e-06
Ramp1	2.09479	1.25234e-11	1.72791	8.33477e-27
Rapgef5	-2.44246	1.62799e-18	-2.33882	8.95428e-20
Rapgefl1	-3.53628	8.03595e-10	-5.10439	1.35895e-25
Rarg	2.30708	4.83948e-27	1.06864	3.48978e-11
Rarres2	2.83204	2.18589e-37	2.37871	3.14326e-21
Rasgrp1	-3.73646	2.05893e-20	-3.45196	2.02218e-20
Rasgrp2	-2.96688	4.98584e-23	-2.45291	3.36369e-21
Rasgrp4	-2.64171	1.89018e-12	-3.47333	2.52928e-24
Rbm38	-5.27379	1.4075e-79	-1.84523	9.49722e-10
Rbp2	3.40435	0.000641666	4.57016	2.97346e-05
Rce1	-0.624247	0.00972381	-1.10373	3.30843e-10
Rcn1	2.71191	8.83744e-21	1.66503	1.29224e-18
Rcn2	2.39053	2.21115e-19	1.36896	3.99298e-10
Reep1	1.03559	0.00049477	1.14184	1.78064e-06
Reln	1.35031	0.0186779	0.916023	0.0107256
Renbp	-0.78724	0.00352904	-2.02767	8.35912e-19
Rfc1	0.422284	0.0315873	1.11314	2.3484e-12
Rflna	3.02734	1.45425e-05	1.19428	7.7233e-05
Rfx6	7.73131	6.1375e-10	7.69789	5.48881e-10
Rgma	2.71305	9.48619e-19	1.25915	2.11576e-06
Rgs14	-3.16005	5.27066e-14	-3.42071	2.90166e-20
Rgs18	-3.70514	1.06276e-28	-1.40876	0.0011993
Rgs3	-0.839611	0.00131924	-1.31921	1.05534e-07
Rgs7	1.44318	0.0199248	3.27165	1.16104e-08
Rhag	-5.75206	1.08182e-11	-2.10709	0.0279337
Rhog	-0.970324	1.44363e-05	-1.13085	9.68213e-14
Riiad1	1.71016	0.0213655	2.74258	0.000147053
Rimbp2	1.46793	0.00028893	8.36559	1.63778e-14
Rimklb	0.811758	0.00743908	7.21362	4.83225e-35
Rims1	2.47964	1.78823e-17	4.23993	2.20749e-40
Rinl	-3.38806	5.55629e-11	-5.66156	4.01929e-38
Riok3	-1.50676	8.02442e-25	-1.02504	4.39007e-16
Ripor2	-4.84143	2.62621e-53	-2.17775	1.98137e-08
Rnd2	0.77255	0.00216106	1.01292	1.10612e-05
Rnf123	-3.86573	1.40338e-87	-1.01812	2.62753e-07
Rnf182	2.73703	1.8259e-08	2.30985	1.76052e-14
Rnft2	1.90352	2.46845e-13	1.41541	5.21571e-08
Ror1	1.43365	3.29151e-07	1.54551	3.4195e-10
Ror2	3.30062	5.55755e-30	1.85398	9.9523e-13
Rpgrip1l	0.449714	0.0173189	1.05725	1.2396e-12
Rph3a	2.70794	0.0264069	4.36783	0.000114708
Rps6ka5	1.11115	1.05113e-07	1.74714	2.69567e-25
Rrm2	-3.12857	1.49749e-69	-1.00865	6.7211e-06
Rsph6a	3.0705	6.31039e-14	11.4527	2.1931e-27
Rspo3	2.50457	6.2616e-10	1.90498	1.10745e-19
Rtl3	3.99915	5.82363e-12	2.25433	7.41938e-06
Rtl6	0.848404	0.00312859	1.20093	8.28888e-09
Rtl9	3.63029	3.14587e-15	1.47792	8.85145e-09
Rubcnl	-3.65535	3.51758e-12	-3.59465	1.88806e-12
Rundc3b	2.22305	2.91214e-05	2.36235	1.37918e-08
Runx3	3.01373	8.94689e-11	1.47695	5.28919e-12
S100a14	3.7146	4.44562e-07	5.25923	1.92869e-13
S100a8	-5.55772	3.17836e-17	-4.95782	3.36198e-12
S1pr1	-0.656076	0.000705991	-1.19378	3.86626e-14
S1pr4	-4.95071	1.13097e-30	-4.35801	1.98084e-21
Sac3d1	0.617669	0.00380148	1.01238	1.68762e-11
Sall4	1.8971	5.40197e-06	6.30689	4.10445e-11
Samd15	1.42741	0.00179747	3.0146	2.81602e-06
Samd5	2.38949	1.34381e-06	2.00482	9.43757e-09
Samsn1	-3.55029	1.49132e-23	-3.89852	1.72491e-22
Sap25	-2.09685	8.24948e-11	-1.16961	2.23157e-05
Sardh	-2.75172	3.02393e-35	-2.00099	3.90993e-22
Sash3	-3.5834	2.30592e-33	-2.56712	8.87751e-16
Sbno2	-0.992656	8.02222e-12	-1.3784	2.61116e-21
Scamp1	2.08147	2.42433e-18	1.84701	2.24626e-32
Scamp5	0.942418	4.31656e-07	1.79765	1.06212e-25
Scg5	0.637187	0.00372831	3.92453	9.61067e-18
Scly	-2.50788	6.88656e-35	-1.46175	1.71991e-16
Scn4b	1.85786	5.9826e-07	4.73348	1.00996e-27
Scnn1b	2.50812	4.01175e-09	6.97796	1.31514e-10
Scnn1g	4.59381	0.0097613	3.4328	0.0398013
Scrg1	3.76587	2.93031e-07	3.31603	3.10607e-13
Scrn1	2.29484	3.36019e-10	1.93536	1.30281e-15
Scube1	3.72954	4.1221e-20	1.46969	2.43677e-06
Sdc4	2.68752	2.23292e-11	1.27726	7.34584e-06
Sdccag8	-0.848192	0.000604493	-1.02012	1.4895e-05
Sec14l4	2.34501	0.000338607	7.76321	1.09988e-11
Sele	-4.00259	3.15935e-34	-1.49649	6.97772e-07
Sell	-4.20922	2.16483e-49	-3.68658	5.17698e-26
Selp	-2.84984	6.80087e-13	-2.93728	1.24348e-15
Sema3c	3.91209	6.19539e-20	1.82702	1.12059e-12
Sema3g	-0.99857	0.00100133	-1.32436	8.21923e-06
Sema4g	2.61515	1.0507e-13	2.13345	5.8867e-17
Sema6c	1.8262	4.05182e-11	2.48698	1.60944e-22
Sema7a	-0.63152	0.00559728	-1.39921	1.53363e-11
Sephs2	-1.4874	9.06569e-21	-1.06201	7.62295e-12
Serpina10	2.41214	0.00029799	10.1447	1.93377e-20
Serpinb10	-4.81618	9.55254e-10	-2.37601	0.000151552
Serpind1	-2.82111	0.0178297	-6.61807	9.68914e-17
Sesn1	0.411263	0.0320185	1.12439	1.56134e-17
Sfi1	-1.45193	7.66588e-11	-1.22875	3.25259e-08
Sfrp1	3.19464	2.95897e-33	2.64424	8.78698e-56
Sftpa1	4.78195	0.000193979	7.80412	3.45736e-10
Sfxn5	-1.72683	0.00012347	-2.65708	1.50761e-13
Sgf29	-2.30886	5.41127e-17	-1.43778	1.22499e-09
Sgip1	2.63093	1.78096e-05	3.53038	8.50424e-14
Sh2d7	3.61524	0.00117838	6.85636	3.31074e-07
Sh3d21	-0.76043	0.0433805	-1.91382	1.54862e-12
Sh3rf2	-3.07317	0.0278733	-4.20764	0.000187312
Sh3rf3	1.56783	2.69742e-08	1.3964	8.88319e-11
Sh3tc1	-1.41104	1.54307e-08	-2.13717	4.31035e-21
Shd	-2.33128	0.0429965	-4.4477	1.74163e-08
Shisa2	2.12937	1.48568e-18	1.35459	2.7132e-06
Shisa3	3.04838	8.05667e-10	5.99902	3.04809e-48
Shisa6	2.71186	0.00369706	3.41772	0.000876197
Shprh	0.629576	0.000990812	1.11983	4.77765e-13
Siglec1	-1.39218	0.0185648	-1.53661	5.54695e-06
Sirt7	-1.84962	3.03528e-23	-1.33746	6.94182e-11
Skap2	-0.681031	0.000482942	-1.29642	1.92824e-18
Sla	-4.04029	6.26387e-32	-3.84766	3.01497e-38
Sla2	-3.48541	0.000255771	-1.91078	0.0427186
Slc10a7	1.99988	2.89787e-12	1.50419	3.17673e-18
Slc11a1	-2.56934	2.0449e-08	-3.96618	3.5753e-31
Slc13a4	3.01974	1.24464e-10	1.13185	0.0050576
Slc14a1	-5.677	6.03397e-12	-3.21533	0.000223134
Slc15a3	-1.48692	2.59119e-09	-1.95548	3.16511e-10
Slc16a9	0.738001	0.00812897	1.46117	2.73653e-08
Slc1a1	2.30698	7.32837e-18	1.48743	5.6223e-06
Slc24a1	-3.26667	0.000808611	-2.84491	0.00162459
Slc25a25	-1.25363	4.9699e-09	-1.05248	1.26718e-07
Slc25a30	-1.58981	0.000128247	-1.15679	0.000100589
Slc25a37	-5.61892	4.2555e-76	-1.7213	1.71072e-06
Slc29a1	-1.72208	4.52033e-38	-1.25285	7.49573e-24
Slc2a10	2.30901	8.10969e-25	1.29999	2.30806e-17
Slc34a2	2.13966	0.0255294	6.41064	1.7163e-06
Slc35e3	2.89533	3.92249e-25	1.96872	1.63875e-15
Slc35f3	4.23685	1.87263e-08	1.34486	0.00082466
Slc38a1	-3.36801	1.28149e-69	-1.00039	9.71022e-05
Slc39a8	-2.48238	1.3496e-20	-2.19665	2.43869e-15
Slc43a2	-0.770615	0.00173686	-1.21817	9.27846e-10
Slc45a1	2.45535	0.00180297	6.60395	3.99662e-07
Slc45a3	-0.951105	0.00934682	-1.85299	9.09565e-12
Slc4a3	2.72446	1.07663e-12	2.33479	8.56291e-68
Slc4a7	0.704618	0.00950269	1.06172	3.46068e-14
Slc52a3	-2.78926	7.04072e-07	-1.43468	0.0253813
Slc6a11	5.62235	4.82202e-28	8.61941	3.15538e-27
Slc6a12	2.96991	2.7556e-17	2.02831	1.58833e-09
Slc6a15	3.34095	1.41829e-05	1.08392	0.0406758
Slc7a2	-1.84126	9.8592e-16	-2.00775	1.80163e-34
Slc7a8	-1.05183	1.65995e-05	-1.5909	1.56146e-10
Slc8a3	3.04056	4.82521e-07	1.04561	7.26696e-05
Slc9a3	3.11135	4.05361e-06	4.74713	1.26526e-08
Slc9a3r1	-2.99578	1.61149e-23	-2.76988	2.3105e-29
Slc9b2	-0.699145	0.0279919	-2.08911	2.01085e-17
Slco4a1	-4.3666	1.38229e-14	-2.94321	1.38294e-06
Slco4c1	-5.08471	1.60249e-06	-6.45802	1.51421e-11
Slfn14	-6.49729	2.77061e-26	-2.19643	0.000311723
Slfn2	-0.770706	0.000220933	-1.43359	5.89076e-07
Slfn9	-1.72234	3.65924e-20	-1.52708	1.55817e-24
Slitrk1	2.74404	4.77053e-05	5.93351	2.68013e-22
Slitrk2	0.915504	0.00826003	6.09387	3.8008e-64
Slitrk4	2.75823	1.09102e-14	3.98151	8.72495e-30
Slpi	-3.72191	1.66758e-27	-4.297	9.27383e-35
Smarca1	2.37339	4.42334e-15	1.65688	9.42275e-16
Smim11	1.77524	3.86525e-11	1.37738	4.85109e-11
Smim15	0.921875	1.35615e-06	1.13233	1.40058e-16
Smoc1	3.43214	1.40339e-20	1.75285	1.74295e-08
Smox	-2.5798	1.46506e-33	-1.51101	3.09858e-15
Smpd2	-0.735856	0.00162502	-1.13695	2.13199e-08
Smpd3	3.21083	3.00603e-14	1.2397	6.40305e-08
Smpdl3a	-1.17861	0.000866069	-1.17103	4.32962e-14
Snorc	3.27382	0.000144361	1.34004	6.20894e-06
Snx2	-0.750347	1.29027e-08	-1.04549	1.05665e-16
Snx20	-3.07263	7.97898e-09	-2.44202	1.59873e-05
Sobp	3.00372	2.8984e-06	1.85715	4.00613e-09
Sorl1	-3.65608	4.02945e-35	-5.67689	5.98951e-93
Sost	-2.89066	1.04043e-06	-4.41502	1.03873e-17
Sowaha	-6.31358	4.78656e-47	-2.24297	0.000186645
Sox11	3.6133	8.58565e-14	1.13001	5.90829e-07
Sox18	-0.832184	0.00195887	-1.30475	7.75452e-08
Sox30	1.2775	0.0498889	1.10132	0.0297185
Sox5	3.03398	0.000366741	1.49182	1.52111e-05
Sox8	3.13367	3.32235e-12	2.65384	7.0032e-17
Sox9	3.21495	0.000968545	1.61867	0.00466423
Spag1	1.1159	6.83546e-08	1.75308	3.07908e-11
Spag16	1.51717	0.00614793	6.7356	1.86292e-09
Spata9	2.6431	2.06222e-05	2.9031	6.80551e-06
Spats2l	1.84473	4.47696e-09	1.35915	3.08539e-10
Specc1	-3.18846	1.7581e-56	-1.84637	5.22426e-19
Spef2	2.10032	0.0127205	1.88848	0.00436119
Sphkap	2.36059	1.26548e-10	2.82656	5.14255e-13
Spi1	-1.28969	3.13415e-11	-1.5907	3.39773e-13
Spib	-4.79546	2.25947e-18	-4.78774	6.98969e-30
Spic	-4.10965	5.72989e-18	-3.01178	2.1295e-07
Spin4	1.58612	0.000196745	1.63032	1.04612e-09
Spon2	3.81682	3.75139e-34	3.96763	3.2784e-64
Spr	-2.79913	5.81278e-23	-1.15419	2.1078e-05
Sprn	1.00778	0.0291106	5.87511	1.35904e-33
Sprr1a	4.85374	0.000118925	4.82524	7.06046e-06
Sptbn4	1.32494	2.2619e-07	4.16343	1.28139e-35
Srcin1	2.7239	6.57569e-16	3.48374	1.93175e-31
Srd5a2	4.70586	0.000801286	7.39574	1.11986e-06
Srrd	-0.917064	0.00173334	-1.13757	4.99212e-07
St14	-2.36057	0.000421749	-2.96286	1.58462e-09
St3gal1	-0.929199	4.22225e-08	-1.05668	1.59141e-12
St6gal1	-1.31118	1.01466e-07	-1.1224	1.47507e-08
St6gal2	1.34852	0.0386071	8.28299	2.16509e-12
St8sia6	-0.990847	0.0353632	-2.55663	2.2927e-16
Stab1	-0.926882	3.97552e-05	-1.66146	3.57748e-16
Stab2	-4.68797	5.18259e-14	-3.51039	1.82777e-10
Stap1	-2.29548	2.17238e-08	-1.13017	0.0122193
Stap2	-1.09863	2.17945e-05	-1.50098	1.91432e-10
Stard10	1.40331	2.14812e-09	0.589314	0.0090553
Stat5b	-1.55807	1.53074e-17	-1.23395	7.16053e-18
Stc2	3.44029	1.84707e-28	1.69552	9.90624e-09
Stk17b	-1.34207	1.39531e-10	-1.4436	2.33649e-11
Stk4	-1.34803	2.38898e-15	-1.14412	3.64797e-19
Ston2	-2.57403	3.39815e-15	-2.62502	2.10224e-27
Stra6	2.03357	0.00130867	2.42706	7.03923e-05
Stxbp6	3.37055	4.5133e-18	3.25618	1.24208e-30
Sucnr1	-5.46874	4.9105e-06	-3.43076	0.0182828
Sult1a1	-1.66863	1.29257e-07	-1.47949	9.33239e-07
Susd2	1.46865	4.38909e-05	2.0864	7.75412e-11
Susd3	-3.27932	7.95081e-29	-1.05981	0.028276
Suv39h1	-3.09706	1.0647e-38	-1.89524	2.80941e-16
Sybu	4.24796	1.4534e-39	1.67028	1.0174e-21
Syce1	1.73625	9.97748e-05	7.24823	2.45414e-10
Syk	-2.0851	1.4313e-16	-1.62775	1.45319e-10
Syn1	1.5743	5.24796e-08	2.82942	3.28389e-30
Syt1	4.19944	7.8662e-12	4.94492	9.65072e-20
Syt11	1.047	0.0100065	1.10039	6.48047e-06
Syt14	0.554655	0.0135396	4.72984	1.68028e-42
Syt17	2.29652	9.98059e-09	8.61269	7.14051e-54
Syt3	1.79499	2.87734e-12	3.77724	1.4485e-43
Sytl1	-3.74776	1.52642e-17	-3.68206	2.2739e-19
Tafa5	1.78637	2.01915e-06	1.5041	5.14741e-06
Tbc1d10c	-3.96635	6.20973e-20	-4.72873	5.10999e-33
Tbx19	4.55706	3.11089e-11	9.73302	2.75388e-18
Tcea3	0.945763	0.00974099	1.21987	0.00043885
Tceal5	1.03329	0.00132786	1.66088	6.10198e-06
Tchhl1	5.92827	4.90388e-06	4.35929	0.000273774
Tctex1d2	1.86154	1.43508e-10	1.28746	9.45568e-09
Tctn1	2.16739	4.47076e-12	1.66053	8.7402e-21
Tenm1	2.10069	0.00385761	1.88823	0.00583573
Tespa1	-4.66274	0.00247702	-5.48929	1.58531e-05
Tfec	-1.09039	0.000348893	-1.55402	1.9875e-08
Tfr2	-5.4269	2.01355e-54	-2.86496	1.90985e-10
Tgfa	1.9824	2.06474e-05	2.00322	4.29885e-14
Thap12	-1.14249	1.37106e-10	-1.71196	8.32772e-41
Thbs1	3.94063	1.12984e-08	2.09276	3.02724e-05
Thbs3	3.1089	1.24807e-05	1.37933	1.12546e-05
Them6	-3.29504	7.11631e-27	-1.00177	0.00836914
Themis2	-3.3793	1.29454e-22	-3.48908	1.56224e-29
Thra	1.38769	2.96779e-27	1.06342	2.67239e-16
Tie1	-0.711582	0.00383317	-1.50631	1.71678e-12
Timd4	-4.99249	0.00504045	-4.80589	2.53076e-10
Timp3	1.82973	8.13106e-13	1.31276	3.00605e-05
Tjp3	-3.16444	7.62417e-08	-2.32529	0.000283801
Tlcd1	0.397504	0.0421582	1.1504	6.67444e-19
Tlr13	-1.96334	2.56237e-08	-4.02996	4.52272e-35
Tlr9	-2.95258	3.84106e-12	-3.67618	3.68721e-23
Tmc1	3.17379	3.91822e-05	3.59721	1.25217e-06
Tmc6	-2.57294	1.60983e-78	-1.28737	4.47624e-20
Tmc8	-5.08599	3.3032e-46	-1.48198	0.000196653
Tmcc2	-6.02489	2.1767e-52	-2.59623	5.9409e-12
Tmeff2	1.10878	0.0499976	4.01201	8.70663e-10
Tmem102	2.00305	0.00324009	1.6428	0.00923474
Tmem125	4.69199	1.51413e-05	1.51949	0.00397006
Tmem126a	-0.850567	0.000684408	-1.22749	1.68762e-11
Tmem130	0.808711	2.93805e-06	10.0378	3.58504e-49
Tmem131l	-2.96032	7.86543e-62	-1.67079	7.60977e-24
Tmem132c	1.09854	1.38396e-07	4.32891	1.23009e-21
Tmem132d	2.9037	0.00520173	6.81693	1.41953e-06
Tmem145	1.75218	3.2311e-06	6.03913	2.13845e-29
Tmem151b	1.28214	0.00477366	1.64676	3.67757e-07
Tmem154	-2.13825	2.01176e-09	-2.13377	1.64488e-09
Tmem171	1.63526	0.0145524	1.92357	0.0054489
Tmem184a	1.97009	2.37228e-08	4.28433	1.78938e-15
Tmem200a	2.21922	0.000226539	2.42334	3.54334e-07
Tmem200c	4.1242	1.92714e-19	4.15817	2.02433e-23
Tmem229b	-3.9167	2.22613e-19	-2.08316	2.05837e-06
Tmem237	1.44963	6.31666e-11	1.15162	4.85112e-12
Tmem240	2.22322	0.0131122	2.07134	0.00232971
Tmem255b	1.52665	0.00152711	2.28008	2.37598e-07
Tmem263	2.04078	4.07529e-14	1.3578	5.23307e-18
Tmem28	1.91507	0.0400303	5.43327	2.92211e-07
Tmem30b	1.32995	0.00045532	1.10367	5.29308e-06
Tmem37	-2.38908	1.30392e-07	-1.80378	9.02795e-05
Tmem40	-5.15781	4.04246e-08	-6.19862	1.73205e-11
Tmem45b	-6.70907	5.80305e-07	-5.39916	0.000300553
Tmem47	1.38546	9.74746e-09	1.33533	3.42662e-12
Tmem59l	2.5457	0.0365258	4.77307	0.00132412
Tmem71	-3.71106	1.35952e-10	-4.36969	5.46023e-17
Tmem74	1.83164	0.0129877	4.89698	5.21529e-11
Tmod1	-4.76567	8.41784e-37	-1.19926	0.0073877
Tmx1	0.653724	2.49492e-05	1.14646	1.42489e-12
Tmx4	0.957178	3.92537e-05	1.77645	3.01287e-26
Tnfaip8l2	-2.74933	3.9368e-10	-3.10822	1.12741e-13
Tnfrsf11b	2.76986	1.2894e-11	2.08426	4.51673e-10
Tnfrsf18	3.26694	5.22382e-24	5.17311	9.54108e-59
Tnfrsf1b	-1.23833	8.97352e-09	-1.31751	3.95328e-08
Tnfsf14	-3.18338	1.50784e-06	-3.84196	6.56196e-10
Tomm70a	1.26503	2.56548e-10	1.49866	2.59001e-19
Tox	3.28309	2.32297e-17	2.27974	1.2664e-22
Tprg	4.79237	2.34526e-06	2.1167	0.0019945
Trabd2b	2.15036	4.97886e-32	1.40639	1.57762e-05
Traf3ip3	-3.43547	3.8149e-27	-2.961	2.53234e-19
Treml1	-8.59942	1.84366e-19	-4.99235	3.13078e-06
Treml2	-6.14992	1.51562e-16	-6.34475	3.59073e-17
Trib2	1.28004	3.13176e-13	1.31638	1.37921e-29
Trim58	-6.31993	1.31792e-22	-2.24399	0.000402962
Trp53inp1	-0.923468	0.00276806	-1.09445	1.1143e-05
Trp73	4.73061	0.0012463	5.03468	0.000261038
Trpm2	-3.51553	4.29738e-15	-3.74242	6.91048e-20
Tsc22d3	1.47028	2.05503e-07	1.34759	5.10418e-15
Tsen54	1.13695	1.63624e-11	1.28017	2.56358e-20
Tspan15	-1.35331	0.000375091	-1.15071	0.000944545
Tspan32	-5.74897	3.90201e-39	-3.25287	1.3733e-10
Tspan33	-5.70787	4.37037e-16	-2.57736	0.00108623
Tspo2	-5.89186	2.29383e-61	-2.48492	2.71113e-07
Tspoap1	0.816943	0.00105155	3.23722	2.32243e-45
Ttbk1	2.99577	0.00139884	4.36784	6.66376e-10
Ttc6	1.99111	0.0277142	1.91713	0.0360472
Ttf2	-1.99312	1.03433e-32	-1.09145	1.1004e-10
Ttll11	0.756455	0.0214939	1.04963	0.000186348
Ttll13	0.904769	0.0205205	2.001	3.85603e-06
Ttll7	1.56869	9.08532e-07	1.65378	2.37861e-08
Ttll9	3.21745	0.00137417	2.2079	0.00807246
Tub	2.267	3.21555e-15	4.23681	1.3386e-123
Tuba1a	1.12741	4.12334e-10	1.11313	8.16608e-11
Tubb1	-8.32489	1.47777e-27	-5.78913	1.15355e-10
Tubb2b	4.07253	5.7823e-66	3.95208	3.07724e-52
Tubb4a	1.36145	0.000822483	1.19829	0.0301259
Tuft1	3.31629	2.65178e-10	1.18396	0.00136868
Tusc2	-1.4066	2.37647e-09	-1.1009	1.5192e-10
Twsg1	1.99266	5.85153e-11	1.21766	2.4105e-08
Txk	-3.78905	0.0280914	-4.19999	0.00303242
Txnip	-0.82855	3.05198e-09	-1.07794	5.28876e-18
Ube2q2	1.06017	1.03467e-05	1.41937	9.69079e-19
Ucma	3.17221	0.000214285	2.63076	1.59748e-05
Ucp3	-4.96209	0.00540842	-5.07357	0.000130712
Uggt2	2.6164	1.08313e-12	1.72482	2.12654e-14
Ulk4	0.800715	0.00390087	1.4047	2.37285e-07
Uncx	2.16156	2.90759e-09	1.86634	5.15768e-09
Usp2	1.84423	1.08918e-05	1.0224	0.00491774
Usp35	1.67853	2.64745e-12	1.7406	5.74634e-20
Vasp	-0.534655	0.00669932	-1.14844	1.68105e-14
Vat1l	1.7079	0.00754752	1.65972	7.36668e-05
Vegfb	1.05653	6.17707e-09	1.24958	2.31241e-23
Vpreb3	-6.29496	6.32626e-41	-3.82268	2.03033e-14
Vstm2b	2.80445	0.000484109	2.44197	9.52269e-06
Wfdc15a	3.70765	1.50712e-07	8.32095	7.31848e-13
Wfdc2	4.45347	1.33924e-18	6.05699	1.75662e-54
Wfs1	1.38001	2.35831e-14	1.03378	3.27667e-13
Wnk4	3.03641	1.65422e-20	1.07364	5.57644e-05
Wnt11	1.91219	1.33892e-05	2.19045	2.19569e-15
Wnt4	3.71104	1.83861e-27	1.60947	7.57521e-15
Wscd2	3.12258	2.19115e-06	1.50221	2.97924e-07
Wwtr1	2.0699	3.29681e-13	1.25599	9.97096e-12
Xdh	-2.24928	0.0151276	-6.87775	2.55161e-10
Xkr4	7.02996	2.41785e-09	2.75878	2.18803e-07
Xpr1	-1.01049	0.000265976	-2.17019	2.10302e-29
Xylt1	3.43427	8.86855e-08	1.52961	9.02797e-08
Ypel4	-6.37007	9.82398e-79	-2.30718	2.51495e-06
Zap70	-2.93906	0.022766	-3.32159	0.000498456
Zbtb10	1.70157	1.13832e-06	1.69589	7.34789e-17
Zbtb7b	-2.48917	1.57038e-27	-1.89316	1.25905e-15
Zc2hc1a	0.744564	0.00166438	1.08813	2.92498e-11
Zc3h12d	-1.84155	7.46931e-06	-1.68527	2.40444e-06
Zc3hav1	-4.26702	3.14411e-86	-1.30974	8.19495e-13
Zc4h2	1.23961	3.46506e-06	1.55126	5.86331e-13
Zdbf2	1.46137	0.00378896	1.8337	4.05664e-09
Zdhhc2	0.48041	0.0138848	1.34177	1.33752e-14
Zdhhc4	1.90164	1.57627e-12	1.37572	2.83467e-20
Zeb2	-1.28158	3.45689e-06	-1.54419	8.70468e-11
Zfand4	-2.35902	1.99106e-14	-1.26053	0.00019012
Zfp217	-1.74084	2.81923e-20	-1.40318	4.55708e-21
Zfp275	2.47872	6.42684e-13	1.40196	3.17826e-13
Zfp296	-3.39263	5.60928e-07	-2.28035	0.0176136
Zfp365	1.97668	1.1977e-09	1.53711	0.000116883
Zfp385b	3.43022	7.11767e-06	1.16082	1.71632e-05
Zfp518a	-0.838847	0.000571751	-1.15266	6.69246e-10
Zfp551	1.40841	0.000556713	1.17874	0.00196022
Zfp664	-0.533438	0.0260752	-1.00064	4.52097e-10
Zfp810	-0.816221	0.0292548	-1.33482	1.70594e-08
Zfpm2	2.75014	8.50756e-10	1.73088	1.23783e-16
Zfr2	0.942158	0.00106363	1.23402	1.87636e-08
Zic1	1.0913	0.010554	1.7905	4.52804e-12
Zim1	2.43521	2.96063e-09	1.48002	0.00363774
Zkscan2	1.86497	5.79142e-09	4.74945	5.5494e-52
Zmym1	-2.18081	4.56261e-17	-1.91933	3.58719e-17
Zpbp2	1.14674	0.047869	1.75995	0.00975249

## Sheet: Supplementary Data 6
SNPs associated with variance in the proportion of leg length with respect to total body length (Chan et al., 2015)	Genes associated with growth rate differences between proximal tibia vs distal phalanx (Lui et al., 2018)	Genes associated with the slowing of tibia growth rate as the growth plate matures (Lui et al., 2018)	Candidate genes driving Jerboa Hindlimb elongation (Saxena et al., 2022)	Genes with reported "Short tail" or "Long tail" phenotypes in the MGI database
Fisher's extact test p = 0.006	Fisher's extact test p < 0.0001	Fisher's extact test p < 0.0001	Fisher's extact test p = 0.036
SHR	TP	MY	JH	TM
gene_name	gene_name	gene_name	gene_name	gene_name
ACAN	AASDHPPT	ACP5	1110051M20RIK	Rpl24
ACOT11	ABCA1	ADAM15	1700066M21RIK	Cant1
ADAMTS2	ABCC9	ADAMTS19	1700102P08RIK	Chd1l
ADAMTSL3	ABTB1	ADAMTS3	2310057M21RIK	Cyb561
ANAPC10	ACAN	ADAMTS5	2310061I04RIK	Dnase1l2
ANAPC13	ACKR3	ADGRB1	2610008E11RIK	Fgf7
ANKFN1	ACOX2	ADGRF5	2610021A01RIK	Hoxc12
ANP32E	ADAMTS4	ADM	2810459M11RIK	Htr1f
AP3B1	ADAMTS5	AGBL5	3110001I22RIK	Ifi27l2a
ASTN2	ADAMTS9	AGTR1A	4921524J17RIK	Micu1
B3GNT7	ADGRE5	AIF1L	4931428F04RIK	Npr2
BCKDHB	ADGRF5	AKNAD1	5031439G07RIK	Tnfsf11
BMP2	ADK	ALDH1A3	5730480H06RIK	Wdr11
CABLES1	ADM	ALOX12	9430015G10RIK	Adamtsl2
CAPZA1	AFAP1L2	ALPL	A2M	Apc
CCDC3	AGPAT3	ANKRD33B	ABCA6	Bmp4
CCDC57	AGTR1A	ANKRD34A	ABCA7	Bmper
CCDC91	AIF1L	AOX3	ABCA8A	Bmpr1a
CCNF	AK4	APOBEC1	ABCA8B	Bmpr1b
CDC42EP3	AKAP6	APOBR	ABCB1A	Cbs
CDK6	AKNAD1	ARHGAP18	ABCB8	Ccn2
CFDP1	ALDH1A3	ARHGAP25	ABCC4	Cdx2
CHCHD7	ALDOC	ARHGAP27	ABCC9	Cep57
COL11A1	ALOX12	ARHGAP30	ABHD15	Chuk
COL15A1	ALPL	ARHGDIB	ABHD4	Cyld
CRISPLD1	ANGPT1	ARHGEF37	ABHD8	Cyp26a1
CTDSP2	ANGPTL4	ARRDC3	ABI3BP	Cyp51
DCBLD2	ANKRD34A	ATG2A	ABITRAM	Dact1
DIS3L2	ANKRD37	ATP1B4	ABRA	dft
DLEU7	ANO6	ATP2A3	ABRAXAS1	Dll3
DMP1	ANTXR1	B2M	ABTB2	Dot1l
DNMT3A	APOBEC1	BACH2	ACO1	Dvl2
ECE1	APOBR	BAIAP2L2	ACP6	Dvl3
EFEMP1	ARHGAP18	BANK1	ACTA1	Epha2
FBN1	ARHGAP27	BLNK	ACTC1	Etl4
FBXW11	ARHGEF2	BMP7	ACTG2	Fgf3
FGFR4	ARHGEF37	BMP8A	ACTN1	Fgf4
FILIP1	ARRB1	BSN	ADAM23	Fgf10
FKBP5	ARSB	C3	ADAMDEC1	Fgfr1
FLNB	ATF3	CACNA1A	ADAMTS1	Fgfr3
GDF5	ATG4C	CAPN12	ADAMTS12	Fras1
GFPT2	ATP1B1	CASQ1	ADAMTS4	Fzd7
GMDS	AVIL	CBFA2T3	ADAMTS6	G3bp1
GNA12	B2M	CBLN2	ADAMTSL1	Gdf11
GRB2	BAIAP2L2	CCDC80	ADAMTSL2	Gjb2
GRK5	BDH2	CCND2	ADD2	H1f2
HHIP	BMP3	CD180	ADGRA1	H1f3
HMGN2	BMP6	CD19	ADGRB1	H1f4
HOXB3	BMPER	CD302	ADGRD1	Hcfc1
IGF2BP2	BNIP3	CD37	ADGRG3	Hes7
IGFBP3	C2	CD38	ADGRG4	Hfe
INSR	CAPN5	CD52	ADGRL3	Hoxc13
ITGB8	CAR12	CD72	ADH5	Hoxb13
KCNE2	CAR9	CD74	ADPGK	Igf2r
KLF12	CASP4	CD79B	ADRA1A	Ihh
LCORL	CAV2	CD84	ADRA2A	Irf6
LIN28B	CCDC80	CEP112	AFAP1L1	Jdp2
LRRC36	CCNL2	CEP131	AGFG1	Kras
LTBP2	CCNT2	CGREF1	AGMO	Lepr
MC3R	CCSER1	CHAD	AGO2	Lfng
MEF2C	CD180	CHRDL1	AGPAT3	Lrp6
MIB1	CD276	CLMN	AHNAK	Map3k7
NFE2L3	CD34	CMAH	AHSG	Meox1
NIPBL	CD38	CNKSR1	AI467606	Mthfr
NPR3	CD44	COL6A2	AI593442	Myc
NSD1	CD55	COQ10A	AJAP1	Mysm1
PDLIM4	CD68	CORO1A	AK1	n-TUtca2
PDS5B	CD74	CPXM1	AKAP11	Ndfip1
PTCH1	CD83	CRISPLD1	AKR1C19	Nkx3-2
PTPN14	CDH11	CRYAB	AKR1D1	Noto
RGMA	CDH19	CST3	AKT1	Npr2
RORA	CDH2	CTTNBP2	AKT2	Npr3
RREB1	CDH5	CXCL14	ALDH1A7	Nras
SCAPER	CDKL2	CYB561A3	ALDH3A1	Pappa2
SERPINE2	CEP85L	CYFIP2	ALDH4A1	Pard3
SERPINH1	CEP95	CYTH4	ALKAL2	Pax1
SIPA1L3	CFH	DACT3	ALPK1	Pcsk5
SLC25A21	CHAD	DDIT3	ALPL	Phex
SMAD7	CHD2	DEAF1	ALX1	Plxnd1
SOCS2	CHDH	DLK1	ALX4	Pofut1
SOX5	CHN2	DNM1	AMBRA1	Pole3
SPAG17	CHST10	DOK3	AMIGO1	Por
TARS	CISH	DPP4	AMOTL1	Porcn
TBX15	CKB	DPP7	AMY1	Prickle1
TEAD1	CLEC3A	DUSP9	ANGPTL2	Prkar1a
THSD4	CLIC3	EBF3	ANGPTL7	Psen1
TLE3	CLYBL	ENPP2	ANK1	Pten
TMC3	CNKSR1	EPAS1	ANK2	Ripk4
TMEM38B	CNNM4	EPHA4	ANKRD24	Ripply2
TNFSF12	CNPPD1	EPHA7	ANKRD39	Ror2
TNS1	COL14A1	ETS1	ANKRD61	Rpl31
WNT4	COL1A1	F13A1	ANKS1B	Rplp1
WNT5A	COL2A1	FAM129B	ANLN	Scube3
WWP2	COL9A1	FAM129C	ANO4	Selenop
XPA	COLEC12	FAM184B	ANXA2	Sestd1
ZBTB20	COMP	FAM43A	ANXA8	Slc13a1
ZDHHC7	COQ10B	FANCD2	AP1AR	Smn1
ZMIZ1	CP	FBXL14	AP2B1	Sox5
ZRANB3	CPNE2	FCMR	AP3M2	Sox6
	CPZ	FCRLA	APLNR	Sox9
	CREB3L1	FOXA2	APOBEC3	Sp5
	CREB5	FOXP4	APOD	Ssbp3
	CRIM1	FRY	APOO	T2
	CRISPLD1	FZD4	AQP1	Tacc3
	CSAD	GABRE	AQP4	Tbx6
	CSF1	GBP5	AR	Tcf15
	CSF1R	GDA	ARAP2	Tfpi
	CSF2RB	GPC3	ARFGEF1	Thra
	CSPG4	GPR156	ARHGAP19	Thrb
	CTSC	GPX3	ARHGAP26	Trip13
	CTSK	GRAMD1B	ARHGAP32	Twsg1
	CX3CR1	GRIP1	ARHGAP35	Vangl1
	CXXC4	GRN	ARHGAP42	Vangl2
	CYP2R1	GTF2IRD1	ARHGAP8	Wnt5a
	CYP51	HAS2	ARHGEF2	Xrcc2
	CYTH4	HAUS8	ARHGEF28	Zbtb16
	CYYR1	HDAC5	ARHGEF33
	DCLRE1B	HID1	ARHGEF39
	DCN	HMGA2	ARHGEF9
	DIO2	HS3ST3A1	ARID5A
	DKK3	HS3ST3B1	ARL5B
	DLX5	IBSP	ARL6IP1
	DMC1	ICAM1	ARL6IP4
	DMRTA1	IFI27	ARMC2
	DMTN	IFIH1	ARNT2
	DNAJB2	IGFBP7	ARPC4
	DPP7	IKZF1	ASH1L
	DPYSL5	IKZF3	ASPHD1
	DUSP1	IMP3	ASPHD2
	DUSP5	INPP5D	ASPM
	DUSP8	INSC	ASPRV1
	EFEMP2	ITGB2	ASXL1
	EGR1	KCNA2	ATF2
	EHBP1L1	KCNQ5	ATF6
	EMB	KLF9	ATF6B
	EMP2	KLHDC8A	ATG14
	ENC1	L1CAM	ATG2B
	ENPP2	LAPTM5	ATG4C
	ENTPD3	LEF1	ATP10D
	EPHA3	LIMCH1	ATP1B1
	EPS8L2	LMCD1	ATP2A1
	ERAP1	LRRC17	ATP2B3
	ERMP1	LRRC29	ATP2B4
	ETNK2	LYZ2	ATP6V0A1
	EVA1A	LZTS2	ATP6V0D1
	EXTL2	MAP1LC3A	ATP6V1A
	F13A1	MAP3K4	ATP8A2
	FABP7	MAP4K1	ATP8B5
	FAM107B	MATN1	ATPAF2
	FAM129B	MCOLN3	AU021092
	FAM160B2	MDFI	AURKB
	FAM162A	MED12	AUTS2
	FBXO24	MEF2D	AVPI1
	FCER1G	MMP8	AVPR1B
	FDPS	MOV10	AW551984
	FGFR3	MPEG1	B2M
	FOXA3	MRC1	B3GALNT2
	FOXC2	MS4A1	B3GALT1
	FRY	MSI1	B3GALT2
	FRZB	MUC1	B3GALT5
	FXYD3	MYH10	B4GALNT3
	FZD5	MYH8	B4GALT1
	GAB2	MYO1G	B4GAT1
	GADD45B	MYO9B	BAALC
	GAL	NCF1	BACH2
	GALM	NCF4	BAHCC1
	GBP5	NCKAP1L	BAIAP2
	GCA	NCKAP5L	BAIAP2L2
	GEN1	NEIL1	BARX1
	GJA1	NFATC2	BASP1
	GLI1	NLGN2	BAZ1A
	GLI2	NLGN3	BBIP1
	GM2A	NPDC1	BBOX1
	GMEB2	NPR2	BC003965
	GMPR	NPR3	BC024139
	GPR17	NR1D1	BC031181
	GPSM2	NREP	BCAS3
	GPX3	NRXN1	BCL11B
	GRIN3B	ODF3L1	BCL2L2
	GRM4	PAK1	BCL3
	GSAP	PARD6B	BDP1
	GUSB	PARVG	BEND4
	HAPLN1	PCBP3	BEND6
	HAS2	PCDH18	BEST1
	HAUS8	PCDHGA2	BFSP2
	HHIP	PDE11A	BGLAP2
	HIBADH	PDGFRL	BHMT
	HID1	PECAM1	BICDL1
	HIGD1A	PER1	BIRC6
	HK2	PHEX	BLOC1S6
	HMCN1	PHLDB1	BMP3
	HMGCR	PHYH	BMPR1B
	HMGCS1	PIEZO1	BMT2
	HOXC4	PIM1	BRCA1
	HOXC5	PIRB	BRCA2
	HOXC8	PLA2G5	BRD8
	HOXC9	PLAG1	BRINP1
	HOXD10	PLBD1	BRIP1
	HOXD13	PLCB2	BRSK1
	HOXD9	PLD4	BSPRY
	HPS3	PMP22	BTBD8
	HR	POLE	BUB1
	HS6ST1	POU2AF1	C1QL2
	HSD17B7	POU2F2	C2CD3
	HSPB1	POU6F1	C4B
	HTRA1	PPP1R9A	C6
	HYAL1	PREB	CAB39L
	HYAL2	PRKCB	CACNA1G
	IBSP	PRKCD	CACNA1H
	ID2	PRR5L	CACNA2D3
	IGFBP4	PTCH2	CACNB3
	IGFBP5	PTGIS	CACUL1
	IHH	PTH1R	CADPS
	IL10RB	PTP4A1	CALN1
	IL17B	PTPRO	CAMK1G
	IL18	RAB38	CAMK2G
	INPP4B	RANBP17	CAMSAP3
	INSC	RARRES1	CAPN12
	INSIG1	RASGRP2	CAPN3
	IRS2	RASSF8	CAPN7
	IRX1	RBM25	CARD14
	IRX2	RNASEK	CARHSP1
	IRX5	RNF125	CASP1
	ITGA1	RWDD2A	CASP12
	ITGA11	SCRG1	CAST
	ITGB2	SCUBE3	CASTOR1
	ITGB3	SEC11C	CASZ1
	ITM2C	SELL	CAT
	KAZALD1	SEMA4G	CATIP
	KBTBD11	SERINC5	CBFB
	KCNK5	SERPINE1	CBLB
	KDR	SETMAR	CC2D2A
	KIF12	SH2B2	CCDC148
	KIF13B	SLA	CCDC152
	KLF9	SLAMF6	CCDC186
	KLHDC3	SLC13A5	CCDC191
	KLHDC8A	SLC1A1	CCDC24
	KLHL31	SLC39A8	CCDC28A
	L3HYPDH	SLC4A3	CCDC3
	LAMC3	SLC6A12	CCDC33
	LAPTM5	SLC7A7	CCDC57
	LCP2	SLC9A5	CCDC6
	LDLR	SLITRK5	CCDC92
	LEO1	SNED1	CCKBR
	LGALS3	SNRNP48	CCL17
	LGALS3BP	SOCS2	CCN1
	LHX2	SORBS2	CCND2
	LIMK2	SP100	CCNF
	LIMS2	SPARC	CCNL1
	LIPC	SPIB	CCSER1
	LMCD1	ST6GAL1	CD109
	LRP4	STARD13	CD177
	LRRC15	STC1	CD248
	LRRC17	STC2	CD300LF
	LTBP4	STEAP4	CD34
	LUM	STK38L	CD52
	LY86	STRA6	CDC20B
	MAB21L2	SYK	CDC42SE2
	MAFB	SYNE3	CDCP1
	MAP3K4	SYT7	CDH13
	MAP3K5	SYT8	CDH17
	MAPK4	TACC2	CDH22
	MARCKS	TBC1D22B	CDH5
	MCOLN3	TBX18	CDH8
	MDFIC	TIE1	CDK2AP2
	MEAF6	TIMP3	CDKL5
	MECOM	TLR7	CDKN1C
	MED21	TMEM243	CDKN2A
	MEF2D	TMIE	CENPL
	MEIS1	TNFRSF11B	CENPW
	MMP23	TRPM5	CEP104
	MN1	TSC22D3	CEP112
	MPEG1	TSPAN13	CEP128
	MR1	TTLL3	CEP135
	MRC2	TTLL9	CEP170
	MT1	TYROBP	CEP68
	MTMR7	UNC93B1	CEP97
	MUSTN1	VAV1	CERK
	MXRA8	VAV3	CERS4
	MYH10	WDR60	CES2G
	MYH14	WNK2	CETN4
	MYL3	WNT4	CFAP100
	MYLK3	WNT5A	CFAP126
	MYOZ2	XRCC1	CFAP36
	NACAD	ZFAND2A	CFAP58
	NAV2	ZFP57	CFAP65
	NCAM1	ZIM1	CFH
	NCF4		CFHR2
	NCKAP1L		CFP
	NDUFA4L2		CHD7
	NDUFS7		CHMP4C
	NEU3		CHN2
	NFASC		CHRNA1
	NFATC2		CHRNA9
	NFKB2		CHRND
	NGEF		CHST1
	NKAP		CHST15
	NLGN3		CIAO2B
	NPR3		CIDEB
	NR1D1		CILP
	NR4A1		CILP2
	NRBP2		CIRBP
	NT5DC2		CISD3
	NTNG1		CKAP4
	NUDT18		CLCA1
	NXT1		CLCA3A1
	NYAP1		CLCC1
	NYX		CLCN2
	OAF		CLDN1
	OLFML2B		CLDN15
	OLFML3		CLDN9
	ORAI2		CLEC3B
	OSMR		CLOCK
	P3H2		CLRN1
	P4HA2		CLSPN
	PAM		CLSTN2
	PANK1		CLTA
	PANX2		CMAS
	PANX3		CMIP
	PARD6B		CNGA1
	PCDH17		CNIH2
	PCDH18		CNMD
	PCOLCE		CNN1
	PDGFRA		CNPY4
	PDGFRB		CNTN2
	PDK2		CNTN3
	PDK4		CNTN4
	PECAM1		CNTN5
	PEG3		COA7
	PGK1		COCH
	PHLPP2		COIL
	PIK3CD		COL17A1
	PIK3R1		COL1A1
	PIM1		COL2A1
	PITX1		COL4A2
	PJA1		COL5A2
	PLA2G5		COL6A3
	PLA2G7		COL6A6
	PLEKHH2		COL9A1
	PLK2		COLEC11
	PLN		COPE
	PMP22		CORIN
	PNPLA3		COX20
	PON2		CPA2
	PORCN		CPLANE2
	PPARGC1B		CPN2
	PPFIBP1		CPNE9
	PPM1L		CPQ
	PPME1		CPT1B
	PPP1R1B		CPZ
	PQLC3		CRABP1
	PRDM1		CRABP2
	PRKCD		CRAMP1L
	PRKG1		CRB1
	PRPS2		CRB2
	PTCH1		CRIP2
	PTGFR		CRTAC1
	PTGS2		CRTAP
	PTH1R		CRY2
	PTP4A1		CRYBB1
	PTPN21		CRYBG2
	PTPRJ		CRYBG3
	PXYLP1		CRYGS
	PYGL		CSGALNACT1
	QPRT		CSMD2
	RAB38		CSMD3
	RAB3IP		CSNK1E
	RARG		CSRNP1
	RASGRP1		CSRNP3
	RBM25		CSRP1
	RDH10		CST6
	REP15		CTNNA1
	RGS7BP		CTNNBL1
	RHOJ		CTPS2
	RIPK2		CTXN1
	RND1		CUL4B
	RNF39		CUTA
	ROBO2		CUX2
	RWDD2A		CXCL16
	S100A6		CXXC4
	SCARA3		CXXC5
	SCIN		CYLD
	SCN1A		CYP1B1
	SCUBE1		CYP2C65
	SEMA6D		CYSLTR1
	SEMA7A		CYTH1
	SERINC5		CYTL1
	SERPINE1		D11WSU47E
	SERPINF1		D16ERTD472E
	SETMAR		DAAM2
	SFMBT2		DACT1
	SHOX2		DAGLA
	SIAH2		DAPK2
	SIDT2		DARS2
	SIGLEC1		DAXX
	SIX2		DBF4
	SLC12A5		DBNDD2
	SLC13A4		DCAF12L1
	SLC13A5		DCAF6
	SLC16A2		DCHS2
	SLC16A3		DCTN1
	SLC1A4		DCX
	SLC23A3		DDIAS
	SLC25A23		DDO
	SLC27A1		DDOST
	SLC29A1		DDX27
	SLC2A1		DDX54
	SLC35D1		DDX6
	SLC36A2		DECR2
	SLC37A1		DEGS1
	SLC38A2		DEPDC1B
	SLC38A3		DERL3
	SLC39A8		DET1
	SLC4A3		DHCR24
	SLC5A3		DICER1
	SLC6A1		DIPK1A
	SLC7A8		DISP1
	SLC9A9		DIXDC1
	SLIT3		DKK2
	SMIM22		DLG2
	SMOC1		DLG4
	SMOC2		DLGAP2
	SMPDL3A		DLGAP4
	SNED1		DLK1
	SNRNP48		DLL4
	SOCS5		DLX3
	SOSTDC1		DMAP1
	SPON1		DMGDH
	SPON2		DMRTA1
	SPP1		DNMT3B
	SPRY4		DNPH1
	SRD5A1		DOK1
	SRPX2		DOK4
	SSPN		DPEP1
	ST18		DPP10
	ST8SIA6		DPT
	STARD4		DPYSL4
	STC2		DR1
	STEAP4		DRAM1
	STK38L		DRC1
	STK39		DSC1
	STRBP		DSC3
	SUV39H1		DSCAML1
	SVIL		DSG1A
	SYNPO2		DSG4
	SYTL1		DSP
	TAF9B		DTNBP1
	TAGLN2		DTX3L
	TBX18		DUOX2
	TBX5		DUS3L
	TCIRG1		DUSP2
	TGFA		DUSP6
	TGFBR2		DUSP8
	THBS1		DYNC1LI2
	THRB		DYRK4
	TIMP2		E2F7
	TLE4		EBP
	TLK2		ECHS1
	TLR3		EDARADD
	TMBIM1		EDC3
	TMEM106C		EDN3
	TMEM163		EFNA2
	TMEM177		EGF
	TMIE		EGFL6
	TMSB4X		EGLN3
	TNC		EHD1
	TPCN2		EHD3
	TRPM3		EIF1AD
	TSPAN13		EIF2AK4
	TSPAN5		EIF2S1
	TSPAN6		EIF4E
	TST		EIF5
	TTLL9		ELAVL1
	TUBB2A		ELF3
	TYROBP		ELOVL4
	UPK1B		ELP6
	URM1		EMC4
	USP53		EMC7
	UTRN		EMCN
	VASN		EML5
	VAV3		ENDOD1
	VLDLR		ENPP2
	WIF1		ENTHD1
	WNK4		ENTPD3
	WNT4		EOGT
	WNT5B		EPB41L3
	WSB1		EPB41L4B
	WSCD2		EPHA2
	XPR1		EPHA4
	ZCCHC24		EPHA5
	ZFAND2A		EPHA7
	ZFP385B		EPHB3
	ZIM1		EPOR
			EPYC
			ERP27
			ESAM
			ETFDH
			ETL4
			EVA1A
			EVX2
			EXOC3L
			EXOC5
			EXT2
			EYA1
			EYA2
			EZH2
			EZR
			F12
			F2RL2
			FAAP24
			FABP9
			FAM107A
			FAM114A1
			FAM120B
			FAM129C
			FAM136A
			FAM13C
			FAM151A
			FAM168B
			FAM186B
			FAM189A1
			FAM20A
			FAM49B
			FAM76A
			FAM83H
			FAM89B
			FANCD2OS
			FANCE
			FAR1
			FAR2
			FBLIM1
			FBP2
			FBXL6
			FBXO2
			FBXO28
			FBXO31
			FBXO6
			FBXO7
			FBXW5
			FBXW7
			FCGRT
			FDX1
			FERMT2
			FEZ2
			FGD1
			FGD4
			FGF11
			FGF12
			FGF7
			FGF9
			FLNB
			FMO1
			FMO2
			FNDC4
			FOXA2
			FOXK1
			FOXS1
			FRMPD3
			FRS3
			FRZB
			FSBP
			FSTL4
			FUCA2
			FUZ
			FXYD4
			FXYD6
			FZD5
			GABRA2
			GABRG3
			GAL
			GALK2
			GALNT12
			GALNT17
			GALNTL6
			GARNL3
			GAS2
			GATAD2B
			GBF1
			GBX2
			GCGR
			GCH1
			GCHFR
			GCLM
			GDF10
			GDF6
			GEM
			GFAP
			GFI1
			GFRA2
			GGH
			GGT1
			GINS3
			GJA1
			GJA8
			GJB3
			GKAP1
			GLCE
			GLIS1
			GLP1R
			GLYR1
			GM13178
			GM17455
			GM17617
			GM35549
			GM40193
			GM44965
			GM4788
			GM8251
			GNA11
			GNE
			GNG2
			GNG4
			GOLGA1
			GOLGA2
			GORASP1
			GPAT2
			GPBAR1
			GPBP1
			GPC5
			GPC6
			GPHA2
			GPLD1
			GPM6A
			GPN1
			GPR17
			GPR37L1
			GPR83
			GRAMD1B
			GRAMD1C
			GREM1
			GRIN2C
			GRIN2D
			GRK5
			GRM3
			GRM8
			GRPR
			GRXCR2
			GSAP
			GSG1L
			GSR
			GSTO1
			GTF2F1
			GTF2IRD1
			GTPBP4
			HAND2
			HARS
			HAUS3
			HAUS7
			HBEGF
			HCFC2
			HCK
			HDAC8
			HDAC9
			HDC
			HEATR4
			HEG1
			HEPHL1
			HESX1
			HEY1
			HEYL
			HGSNAT
			HIPK4
			HIST1H4H
			HIST1H4K
			HLX
			HMCN2
			HMG20B
			HMMR
			HMOX1
			HMOX2
			HNRNPAB
			HOXA13
			HOXA2
			HOXB13
			HOXB9
			HP
			HPS1
			HPX
			HRC
			HS3ST4
			HS6ST1
			HS6ST3
			HSD11B2
			HSD17B1
			HSDL2
			HSF1
			HSPA1A
			HSPB11
			HSPB7
			HSPB8
			HSPH1
			HTR1F
			HTR6
			HTRA2
			I830077J02RIK
			IBSP
			ICE2
			ID2
			IFIT3
			IFNGR2
			IFT27
			IFT81
			IGF2
			IGF2BP1
			IGLON5
			IGSF1
			IHH
			IKBKE
			IKZF2
			IL10
			IL17B
			IL1R2
			IL1RAP
			IL6ST
			ILK
			IMMP1L
			IMMT
			ING5
			INO80
			INPP5A
			INSYN2A
			INVS
			IPO7
			IQCK
			IQGAP2
			IQGAP3
			IRGM2
			IRX1
			IRX2
			ISL1
			ITGA2B
			ITGAD
			ITGAX
			ITGB5
			ITGB8
			ITIH2
			ITPR3
			ITPRID2
			JADE2
			JAKMIP1
			JCAD
			JPH2
			JUP
			KANK1
			KARS
			KAT5
			KAT6B
			KBTBD3
			KCNA1
			KCNA10
			KCNA7
			KCNC2
			KCNE2
			KCNG4
			KCNIP3
			KCNJ12
			KCNJ8
			KCNMB2
			KCNMB4
			KCNQ2
			KCNQ5
			KCP
			KCTD11
			KCTD14
			KCTD16
			KCTD21
			KCTD4
			KDM5A
			KDM7A
			KDM8
			KIF17
			KIF1B
			KIF20A
			KIF21B
			KIF26A
			KIF2C
			KIFAP3
			KITL
			KIZ
			KLF6
			KLHL15
			KLHL20
			KLHL32
			KLK14
			KLK9
			KNTC1
			KPNA3
			KRT16
			KRT19
			KRT25
			KRT5
			KRT74
			KRT77
			KRT80
			KY
			KYAT3
			LAMA5
			LAMB2
			LARGE1
			LARGE2
			LARP1
			LCN2
			LDAH
			LDB3
			LDLRAD3
			LEF1
			LENG8
			LEO1
			LEPR
			LETMD1
			LGALS1
			LGALS12
			LGI4
			LGR4
			LHCGR
			LHX2
			LIF
			LIMCH1
			LIMK1
			LINGO2
			LIPG
			LIPI
			LIX1
			LMAN1
			LMAN2
			LMAN2L
			LMCD1
			LMNA
			LMNTD1
			LMX1A
			LOR
			LPAR3
			LPP
			LRATD2
			LRFN3
			LRFN5
			LRIG1
			LRMP
			LRP1B
			LRPAP1
			LRRC10B
			LRRC14
			LRRC15
			LRRC3
			LRRC61
			LRRC73
			LRRD1
			LRRK2
			LRRTM4
			LRTM2
			LSM11
			LSR
			LTBR
			LURAP1L
			LUZP2
			LY6E
			LYRM2
			MAB21L1
			MAB21L2
			MACROD1
			MAFB
			MAL2
			MAML1
			MAML2
			MANBA
			MAP3K2
			MAP3K7CL
			MAP4K1
			MAP4K4
			MAPK10
			MAPK8IP3
			MAPKAPK2
			MARCKS
			MARCKSL1
			MARF1
			MASP2
			MAST4
			MATK
			MATN1
			MB
			MBD1
			MBNL1
			MCM2
			MCM3AP
			MCM4
			MCOLN3
			MCU
			MDFI
			MDGA2
			MED1
			MED13
			MED18
			MED4
			MEIG1
			MELK
			MEOX2
			MESP1
			METTL14
			METTL25
			MEX3B
			MFGE8
			MFN2
			MFSD4B1
			MFSD6
			MIA2
			MIB1
			MICAL2
			MICOS10
			MIER3
			MINDY3
			MIPEP
			MIS18BP1
			MKI67
			MKNK2
			MLF1
			MLLT10
			MLXIPL
			MLYCD
			MMP8
			MND1
			MNDAL
			MNT
			MOB1B
			MOB4
			MOGAT1
			MOK
			MORF4L2
			MPHOSPH10
			MPHOSPH6
			MPI
			MPP5
			MPZ
			MRAS
			MRPL13
			MRPL20
			MRPL24
			MRPL57
			MRPS24
			MRPS6
			MRTFB
			MS4A2
			MSANTD1
			MSTN
			MTG2
			MTIF2
			MUC5B
			MUSK
			MYB
			MYBPC1
			MYBPC2
			MYCBP
			MYCL
			MYH10
			MYH14
			MYL1
			MYL9
			MYLIP
			MYO1E
			MYO3B
			MYO7B
			MYT1
			MZT1
			NAA40
			NAALADL2
			NARS2
			NAT2
			NAT8F1
			NAV1
			NAXD
			NBAS
			NCAPG
			NCAPG2
			NCCRP1
			NCK1
			NCOA2
			NCOR2
			NDST1
			NDST3
			NDUFA4
			NDUFA4L2
			NDUFB2
			NDUFB6
			NEB
			NECAB1
			NECAP2
			NECTIN1
			NEDD9
			NEFL
			NEK6
			NELL1
			NES
			NETO1
			NETO2
			NEU3
			NEXN
			NFATC4
			NFIL3
			NFKBIA
			NFS1
			NFXL1
			NFYA
			NGF
			NHSL1
			NID1
			NIPAL1
			NKAIN4
			NLGN2
			NLGN3
			NLK
			NMNAT3
			NNAT
			NOS3
			NOTCH3
			NPAS2
			NPDC1
			NPHS1
			NPM2
			NPR3
			NPRL3
			NPTX1
			NPTX2
			NR3C2
			NR4A3
			NRBF2
			NRCAM
			NRG1
			NRG2
			NRG3
			NRGN
			NRN1L
			NRXN2
			NRXN3
			NSD2
			NSFL1C
			NSRP1
			NT5DC1
			NT5DC3
			NTF3
			NTN3
			NTNG1
			NTNG2
			NTS
			NUCB1
			NUCKS1
			NUDT11
			NUF2
			NUP133
			NUP210L
			NUP37
			NUP50
			NUP62CL
			NXF3
			OBSL1
			OGFOD1
			OGFOD3
			OGFRL1
			OGT
			OLFM2
			OLFM3
			OLFM4
			OLFML3
			OMD
			OMG
			OPRD1
			OPTN
			ORC1
			ORC3
			ORMDL3
			OSBP
			OSBP2
			OSBPL3
			OSGIN1
			OTOF
			OTOS
			OTUD4
			OTULIN
			OVGP1
			OXTR
			P2RY6
			P3H2
			P3H3
			P4HTM
			PABPC1
			PACS1
			PAFAH1B3
			PAK7
			PAPOLB
			PAPOLG
			PAPPA2
			PARD3
			PATL1
			PAX1
			PBX2
			PCARE
			PCBD1
			PCDH1
			PCDH10
			PCDH15
			PCDH17
			PCDH19
			PCDHB8
			PCDHGA1
			PCDHGC3
			PCDHGC4
			PCGF2
			PCMTD1
			PCOLCE2
			PCP2
			PCP4L1
			PCSK2
			PCSK9
			PCYT1B
			PDCD11
			PDCD6IP
			PDE1B
			PDE1C
			PDK2
			PDLIM5
			PDLIM7
			PDP1
			PDPN
			PEBP4
			PEG3
			PER1
			PEX16
			PEX3
			PFDN6
			PGLS
			PHACTR2
			PHB
			PHC2
			PHF1
			PHF24
			PHGDH
			PHLDB2
			PHLPP1
			PHLPP2
			PIDD1
			PIFO
			PIGN
			PIK3C3
			PITX1
			PKHD1
			PKHD1L1
			PKIA
			PKM
			PKP1
			PLA2G7
			PLAAT1
			PLAG1
			PLBD2
			PLCH1
			PLCXD2
			PLEKHD1
			PLEKHG4
			PLEKHJ1
			PLIN4
			PLOD3
			PLRG1
			PLS1
			PLSCR3
			PLXNA2
			PM20D1
			PMEPA1
			PMF1
			PMS2
			PNN
			POLD1
			POLE4
			POLR3B
			POLR3D
			POMK
			POR
			POSTN
			PPARG
			PPFIBP1
			PPFIBP2
			PPIL4
			PPM1E
			PPP1CB
			PPP1R15A
			PPP1R36
			PPP1R3F
			PPP1R42
			PPP2R1B
			PPP2R2B
			PPP4R1
			PPP5C
			PQLC3
			PRAG1
			PRAM1
			PRC1
			PRCD
			PRDM5
			PRDM6
			PRG4
			PRICKLE1
			PRKACB
			PRKAR2A
			PRKRA
			PRMT3
			PROC
			PRPH
			PRPSAP1
			PRR12
			PRR19
			PRR5L
			PRRG1
			PRRX1
			PRSS32
			PSMD11
			PSMD4
			PSORS1C2
			PTBP2
			PTCHD1
			PTGER3
			PTGFR
			PTPN14
			PTPN23
			PTPN3
			PTPN9
			PTPRA
			PTPRQ
			PTPRT
			PTX4
			PXN
			QDPR
			QTRT2
			R3HDML
			RAB11FIP5
			RAB15
			RAB19
			RAB1A
			RAB34
			RAB39B
			RAB3B
			RABEPK
			RABGAP1L
			RABGEF1
			RABGGTB
			RADIL
			RAI1
			RALGAPA1
			RALGAPA2
			RALGAPB
			RALGDS
			RALGPS2
			RANBP10
			RAPGEF6
			RARS2
			RASGEF1A
			RASIP1
			RASSF4
			RASSF9
			RBBP5
			RBBP8
			RBL1
			RBM18
			RBM20
			RBM44
			RBMS3
			RBP2
			RCN2
			REEP4
			RELN
			RETREG1
			RETREG3
			RFTN2
			RFX4
			RGS17
			RGS2
			RGS20
			RHBDF1
			RHEB
			RHOC
			RHOD
			RHOJ
			RHPN2
			RIF1
			RIMBP2
			RIMS2
			RND3
			RNF103
			RNF121
			RNF123
			RNF125
			RNF128
			RNF152
			RNF17
			RNF24
			RNF32
			RNF39
			ROGDI
			ROPN1L
			RPF2
			RPL39L
			RPN1
			RPS2
			RPS6KA6
			RRAGA
			RRP8
			RSAD2
			RSBN1
			RSBN1L
			RTF1
			RTL1
			RTL4
			RTN1
			RTP4
			RTRAF
			RUNDC3A
			RUNX2
			RUSC2
			RXRG
			RXYLT1
			RYK
			S100A14
			SAE1
			SAG
			SAMD7
			SAP25
			SAP30
			SAP30L
			SARM1
			SARS2
			SART1
			SASH1
			SASS6
			SAT1
			SBNO1
			SCAMP5
			SCFD1
			SCG2
			SCGB1C1
			SCML4
			SCN2B
			SCN8A
			SCNM1
			SCRG1
			SCX
			SDF4
			SDHAF2
			SDHB
			SDR16C5
			SEL1L3
			SEMA3C
			SEMA3D
			SEMA4C
			SEMA4F
			SEMA6D
			SENP6
			2024-09-07
			SERPINA3C
			SERPINA5
			SERPINB10
			SERPINB2
			SERPINB8
			SET
			SEZ6L2
			SFN
			SFRP2
			SFRP4
			SFXN4
			SGCG
			SGSM2
			SH2D5
			SH3BP2
			SH3BP5L
			SH3GL2
			SH3KBP1
			SH3PXD2A
			SHARPIN
			SHD
			SHF
			SHISA4
			SHISA7
			SHOX2
			SIGLECE
			SIKE1
			SIPA1L2
			SIRT7
			SIVA1
			SIX2
			SKA1
			SKA3
			SKIL
			SKIV2L
			SLAIN1
			SLC12A1
			SLC12A2
			SLC13A3
			SLC15A2
			SLC16A8
			SLC19A2
			SLC20A1
			SLC22A12
			SLC22A15
			SLC22A23
			SLC22A3
			SLC25A16
			SLC29A4
			SLC30A3
			SLC31A2
			SLC35B4
			SLC39A2
			SLC39A5
			SLC39A7
			SLC46A1
			SLC4A1
			SLC4A10
			SLC4A7
			SLC4A9
			SLC5A12
			SLC5A3
			SLC5A7
			SLC6A20A
			SLC6A8
			SLC7A10
			SLC8A2
			SLC9A4
			SLCO1C1
			SLCO2A1
			SLFN9
			SLITRK1
			SLITRK3
			SLPI
			SMAD2
			SMAD6
			SMC2
			SMC4
			SMG5
			SMIM1
			SMIM20
			SMNDC1
			SMTNL2
			SNAP25
			SNAPC4
			SNHG16
			SNX16
			SNX25
			SOBP
			SORT1
			SOX30
			SOX7
			SP2
			SPA17
			SPARCL1
			SPATA18
			SPATA25
			SPC24
			SPCS3
			SPECC1
			SPHK1
			SPHKAP
			SPINK2
			SPINK5
			SPOCK3
			SPON1
			SPON2
			SPRN
			SPRR1B
			SPTA1
			SPTAN1
			SRI
			SRPX
			SRSF6
			SSH2
			SSR2
			SSR3
			SSTR1
			SSTR2
			ST13
			ST18
			ST6GALNAC3
			STAT4
			STEAP1
			STEAP2
			STIM2
			STK31
			STOX1
			STRA6
			STT3A
			STX1B
			STX2
			STX8
			STXBP5L
			SUCLA2
			SULF1
			SULF2
			SUMF2
			SUPT3
			SUSD1
			SYCP1
			SYNC
			SYNGR4
			SYT14
			SYT2
			SYTL5
			TAB1
			TAB3
			TACC1
			TACO1
			TACR3
			TAF11
			TAF1D
			TALDO1
			TARBP1
			TBC1D12
			TBX18
			TBX22
			TBX3
			TBX4
			TBX5
			TC2N
			TCAF2
			TCAIM
			TCEAL9
			TCF7L1
			TCHHL1
			TCTA
			TEC
			TEN1
			TENM1
			TENM4
			TENT5A
			TERF2IP
			TEX14
			TEX16
			TG
			TGFBI
			TGM4
			THA1
			THBD
			THBS1
			THBS4
			THRA
			THRSP
			TIAM1
			TICRR
			TIE1
			TIMMDC1
			TK1
			TKTL1
			TLCD1
			TLE4
			TLK1
			TLN1
			TMC5
			TMC8
			TMEM119
			TMEM131
			TMEM131L
			TMEM132D
			TMEM151A
			TMEM169
			TMEM198
			TMEM199
			TMEM214
			TMEM216
			TMEM219
			TMEM230
			TMEM260
			TMEM35A
			TMEM38A
			TMEM41B
			TMEM44
			TMEM63C
			TMEM74
			TMEM86B
			TMEM9
			TMEM95
			TMF1
			TMOD2
			TMSB4X
			TMTC2
			TMX1
			TNFRSF4
			TNIK
			TNMD
			TNNT3
			TNRC6B
			TOMM7
			TOX
			TOX3
			TPGS2
			TPRG
			TPSG1
			TPX2
			TRAF3
			TRAF3IP1
			TRAF3IP3
			TRAF4
			TRAIP
			TRANK1
			TRAPPC4
			TRF
			TRIB3
			TRIM10
			TRIM26
			TRIM41
			TRIM55
			TRIM68
			TRIM8
			TRIP6
			TRIR
			TRMT1
			TRMT11
			TRMT61A
			TRMU
			TRP53INP1
			TRP63
			TRPC5
			TRPM4
			TRPV1
			TSC22D1
			TSEN2
			TSHZ3
			TSPAN11
			TSPAN2
			TSPAN6
			TSPAN7
			TTC27
			TTC7B
			TTC8
			TTLL10
			TTLL4
			TTLL9
			TTYH1
			TUBB3
			TUBB6
			TUBG2
			TUBGCP3
			TUNAR
			TWIST2
			TXNIP
			TXNRD1
			TXNRD3
			UAP1L1
			UBE2S
			UBR7
			UBTD1
			UBTD2
			UCHL5
			UCMA
			UFD1
			UFL1
			UGCG
			UGDH
			UNC13C
			UNC79
			UPB1
			UPRT
			UROD
			USF1
			USP19
			USP2
			USP24
			USP27X
			USP30
			USP37
			USP46
			UST
			UTS2B
			VANGL1
			VARS
			VARS2
			VAT1
			VCL
			VDAC1
			VDR
			VGF
			VOPP1
			VPS13B
			VPS26C
			VPS37C
			VPS51
			VSIG8
			VSNL1
			VSTM2L
			VSX1
			VTA1
			VWA7
			VWC2
			WAPL
			WASF1
			WASF2
			WASHC4
			WDR19
			WDR37
			WDR60
			WDR77
			WDR82
			WFDC21
			WFIKKN2
			WHAMM
			WIF1
			WIPI1
			WNT10B
			WNT16
			WRNIP1
			WSCD1
			XKRX
			XPA
			XRCC6
			XYLT2
			YIPF5
			YIPF6
			YLPM1
			YRDC
			YTHDC1
			ZBTB3
			ZBTB33
			ZBTB8A
			ZBTB8OS
			ZC2HC1A
			ZCCHC10
			ZCCHC12
			ZDHHC1
			ZDHHC14
			ZDHHC18
			ZDHHC23
			ZDHHC3
			ZFC3H1
			ZFHX4
			ZFP128
			ZFP160
			ZFP365
			ZFP366
			ZFP414
			ZFP42
			ZFP422
			ZFP423
			ZFP493
			ZFP521
			ZFP536
			ZFP583
			ZFP637
			ZFP651
			ZFP655
			ZFP692
			ZFP804A
			ZFP804B
			ZFP882
			ZFP941
			ZFYVE27
			ZGRF1
			ZIC3
			ZIM1
			ZNHIT1
			ZNRF1
			ZPBP
			ZYX

## Sheet: Supplementary Data 7
Disproportionately differentially expressed genes that correlate with jerboa TV6 elongation were intersected with 5 datasets
gene_name	log2FoldChange_Jac	log2FoldChange_CD6	source			Key
Abtb1	-3.21978	-2.0262	TP			gene_name	Gene symbols
Acan	3.93511	1.55205	SHR, TP			log2FoldChange_jac	L2FC values from interspecies comparison of jerboa TV6 vs. mouse TV1 differential expression analysis; positive values indicate higher expression in jerboa TV6
Acot11	2.14848	1.64351	SHR			log2FoldChange_CD6	L2FC values from interspecies comparison of jerboa TV6 vs. mouse TV6 differential expression analysis; positive values indicate higher expression in jerboa TV6
Adamts2	1.89698	1.1206	SHR			source	Dataset that gene appeared in
Adamts3	3.58303	2.30667	MY			CD6	Synonym for TV6
Adgrb1	2.80717	2.48957	JH, MY			SHR	SNPs associated with variance in the proportion of leg length with respect to total body length (Chan et al., 2015)
Adgrg3	-3.91661	-4.81597	JH			JH	Candidate genes driving Jerboa Hindlimb elongation (Saxena et al., 2022)
Ahsg	2.55657	7.933	JH			TM	genes with reported “short Tail” or “long Tail” Mutant phenotypes in the MGI database
Ak4	3.21241	1.06252	TP			MY	Genes that are differentially expressed in the rapidly elongating Young tibia versus the Mature tibia (Lui et al., 2018)
Aldoc	2.70825	1.75025	TP			TP	genes that are differentially expressed in the fast-growing proximal Tibia versus slow distal Phalanx (Lui et al., 2018)
Alpk1	-2.19626	-2.05127	JH
Angptl2	1.76933	1.22269	JH
Angptl7	-1.4746	-1.21112	JH
Ank1	-5.52224	-2.07304	JH
Ankfn1	5.77454	5.70551	SHR
Ankrd33b	-4.26567	-7.95976	MY
Arhgap25	-1.94797	-1.90892	MY
Arhgap26	-0.918309	-1.38665	JH
Arhgef37	-2.17426	-1.87986	MY, TP
Arhgef9	2.22087	1.00327	JH
Arsb	-0.59406	-1.56941	TP
Asphd2	2.49908	2.134	JH
Atg2a	-1.1797	-1.09114	MY
Atp1b1	1.18522	1.81305	JH, TP
Auts2	2.21515	1.736	JH
B3galt1	2.07237	2.32887	JH
Bank1	-3.56847	-5.32807	MY
Barx1	2.2735	1.91186	JH
Baz1a	-2.30514	-1.35365	JH
Bfsp2	-5.82512	-5.86976	JH
Blnk	-3.44645	-1.72617	MY
Bmt2	0.883368	1.09374	JH
C3	-2.85376	-1.88075	MY
Camk1g	-3.9343	-5.61015	JH
Car9	3.56869	1.92824	TP
Casp1	-1.82984	-2.48645	JH
Casp12	-2.86786	-6.55941	JH
Casz1	-2.49295	-1.17863	JH
Ccdc24	-2.79351	-1.08554	JH
Cd19	-5.42528	-5.94551	MY
Cd37	-4.56321	-3.98664	MY
Cd52	-4.94914	-4.15366	JH, MY
Cd72	-2.35381	-1.92677	MY
Cd79b	-4.94558	-4.62871	MY
Cdcp1	2.68255	6.79743	JH
Cdkl2	1.20721	2.26247	TP
Cfap100	2.95858	2.63209	JH
Cfap36	1.44901	1.44627	JH
Cfp	-3.23292	-4.38041	JH
Chdh	1.56079	3.06813	TP
Cldn15	-4.77637	-1.63838	JH
Clmn	2.10821	1.8815	MY
Cnga1	-6.7459	-4.77989	JH
Cnmd	3.92137	1.79976	JH
Cntn2	3.0713	10.4959	JH
Col11a1	3.7297	2.36093	SHR
Col14a1	3.4942	2.90544	TP
Col2a1	3.04505	1.37805	JH, TP
Col9a1	3.74218	1.86139	JH, TP
Colec11	-3.59521	-2.91761	JH
Coro1a	-3.3913	-3.20769	MY
Crb1	3.82269	6.02907	JH
Crispld1	2.76918	1.2198	SHR, MY, TP
Crybg3	2.33316	1.25443	JH
Csgalnact1	2.81217	1.70991	JH
Cspg4	3.19476	1.78265	TP
Ctsc	-1.07712	-1.31157	TP
Cx3cr1	-1.26537	-2.47308	TP
Cyp26a1	4.3105	2.42786	TM
Dcaf12l1	1.96165	1.36369	JH
Dleu7	1.29354	7.36205	SHR
Dmp1	-0.823395	-1.76302	SHR
Dmrta1	3.86965	5.91844	JH, TP
Dnph1	1.06821	1.46657	JH
Dok3	-1.15717	-1.08589	MY
Dpep1	-3.78222	-7.98657	JH
Dsp	5.41073	2.10885	JH
Ebf3	-0.759454	-1.7595	MY
Ebp	1.59632	1.26624	JH
Edn3	1.35422	1.37234	JH
Efemp1	2.56279	1.52166	SHR
Epha3	1.96755	1.44964	TP
Ephb3	2.09408	1.1979	JH
Epyc	3.94529	2.36722	JH
Erap1	-2.64655	-2.14665	TP
Esam	-0.665964	-1.28875	JH
Etnk2	2.46635	2.95368	TP
Fam129b	2.31605	1.02436	MY, TP
Fam151a	4.09557	4.58331	JH
Fbxo2	3.04612	5.89329	JH
Fbxo6	0.864758	1.01792	JH
Fcer1g	-1.95721	-2.10259	TP
Fcmr	-2.55626	-2.03321	MY
Fcrla	-5.81185	-2.92591	MY
Fgf11	1.57678	2.41825	JH
Fgf12	5.91014	6.15908	JH
Fgfr3	3.36504	1.38875	TM, TP
Filip1	-1.02257	-1.51391	SHR
Foxa2	2.96597	1.78932	JH, MY
Foxa3	2.7335	1.08135	TP
Frmpd3	1.27816	1.75226	JH
Fry	2.20648	1.27501	MY, TP
Fzd5	-2.77526	-2.0087	JH, TP
Gadd45b	2.13933	1.16655	TP
Gfi1	-3.65188	-2.00741	JH
Gfpt2	4.32049	1.995	SHR
Gpat2	-4.43126	-3.11711	JH
Gpc3	3.83777	2.77196	MY
Grip1	2.82077	0.881933	MY
Gsap	-1.07881	-1.13056	JH, TP
Gsr	-1.90823	-1.54159	JH
Hapln1	3.59792	2.16414	TP
Has2	3.72039	1.76482	MY, TP
Hck	-0.872426	-1.08388	JH
Hhip	3.1162	1.65609	SHR, TP
Hmgcr	1.51693	1.29563	TP
Hmgcs1	1.93278	1.29092	TP
Hoxc13	7.54748	0.507711	TM
Hp	-4.87241	-6.56988	JH
Hs3st3b1	3.07588	1.05166	MY
Hs6st3	3.95643	5.61731	JH
Hsd17b7	1.78982	1.29467	TP
Hspb1	1.31426	1.29661	TP
Htra2	-1.69982	-1.44482	JH
Igf2	2.64729	17.9211	JH
Igf2bp2	2.58966	1.23441	SHR
Ihh	4.70895	1.65196	JH, TM, TP
Ikbke	-1.48636	-1.41012	JH
Il18	-1.82316	-2.61473	TP
Il1r2	-2.31155	-2.98078	JH
Insyn2a	2.39838	5.00547	JH
Iqgap2	-2.35074	-1.85021	JH
Itgax	-3.15743	-5.78507	JH
Itpr3	1.60243	1.12985	JH
Kank1	2.44378	1.07446	JH
Kcna1	3.56758	4.80259	JH
Kcna10	4.7844	4.75907	JH
Kcna2	3.04182	2.41161	MY
Kcnc2	5.78622	1.40508	JH
Kcnip3	3.11832	1.58111	JH
Kcnk5	1.25889	1.55475	TP
Kctd4	3.4699	2.7895	JH
Kif12	2.25647	1.35202	TP
Kitl	-1.68639	-2.1864	JH
Ky	1.7046	3.45369	JH
Ldlrad3	2.09617	1.21282	JH
Lmcd1	1.77046	1.57049	JH, MY, TP
Lrrc73	2.09365	1.98096	JH
Lum	2.59764	1.7207	TP
Luzp2	4.25352	5.11448	JH
Mab21l1	4.27254	2.2601	JH
Map4k1	-3.01664	-2.21225	JH, MY
Mdga2	2.78172	2.52722	JH
Mfge8	1.96877	1.52412	JH
Mmp8	-5.80868	-6.22295	JH, MY
Mogat1	3.69144	5.26432	JH
Ms4a1	-4.7716	-4.59434	MY
Mstn	2.48926	2.5526	JH
Mycl	2.88576	1.01448	JH
Myh14	3.04546	2.62784	JH, TP
Myl9	-1.43897	-1.61546	JH
Myt1	2.07453	4.09345	JH
Nacad	2.80673	2.98491	TP
Ncf1	-3.96568	-4.90269	MY
Ncf4	-1.73111	-2.14229	MY, TP
Necab1	4.31635	5.16726	JH
Nipal1	3.55988	3.25373	JH
Nkx3-2	3.1702	1.76572	TM
Nlgn3	3.57882	2.64338	JH, MY, TP
Nphs1	3.74084	2.1518	JH
Npr3	3.05542	3.30897	SHR, JH, TM, MY, TP
Nr1d1	2.75645	1.96422	MY, TP
Nrxn1	5.73439	6.41621	MY
Nucb1	1.41294	1.24284	JH
Oaf	1.76493	1.52591	TP
Obsl1	2.49292	1.02124	JH
Olfm4	-5.32502	-5.9187	JH
Osgin1	-3.09465	-4.58674	JH
P4ha2	2.62604	1.00118	TP
Pank1	3.43169	3.19429	TP
Panx2	2.1869	4.54866	TP
Pappa2	3.2242	1.55763	JH, TM
Parvg	-2.83372	-2.22083	MY
Pcdh10	2.27439	1.83038	JH
Pcp4l1	3.14249	2.98479	JH
Peg3	2.97131	1.73084	JH, TP
Phex	-0.887818	-2.22751	TM, MY
Pld4	-3.67218	-5.17904	MY
Plxna2	-1.0862	-1.71533	JH
Pou2af1	-6.32497	-5.14812	MY
Pou2f2	-3.14989	-2.74792	MY
Pparg	-1.53973	-2.06599	JH
Ppp1r1b	3.01288	1.14167	TP
Ppp1r36	1.91601	1.0153	JH
Pqlc3	-1.95145	-2.0122	JH, TP
Pram1	-5.00316	-6.30619	JH
Prickle1	2.52839	1.26275	JH, TM
Prkcb	-3.86269	-3.66954	MY
Prkcd	-0.844814	-1.35537	MY, TP
Prkg1	2.31587	1.1694	TP
Ptger3	2.07261	2.52519	JH
Ptprj	-1.1077	-1.48752	TP
Ptpro	-1.15034	-1.86474	MY
R3hdml	4.98255	2.61009	JH
Rarg	2.30708	1.06864	TP
Rasgrp1	-3.73646	-3.45196	TP
Rasgrp2	-2.96688	-2.45291	MY
Rbp2	3.40435	4.57016	JH
Rcn2	2.39053	1.36896	JH
Rgma	2.71305	1.25915	SHR
Rimbp2	1.46793	8.36559	JH
Rnf123	-3.86573	-1.01812	JH
Ror2	3.30062	1.85398	TM
S100a14	3.7146	5.25923	JH
Sap25	-2.09685	-1.16961	JH
Scamp5	0.942418	1.79765	JH
Scrg1	3.76587	3.31603	JH, MY
Sell	-4.20922	-3.68658	MY
Sema4g	2.61515	2.13345	MY
Sema7a	-0.63152	-1.39921	TP
Serpinb10	-4.81618	-2.37601	JH
Siglec1	-1.39218	-1.53661	TP
Sirt7	-1.84962	-1.33746	JH
Sla	-4.04029	-3.84766	MY
Slc13a4	3.01974	1.13185	TP
Slc1a1	2.30698	1.48743	MY
Slc29a1	-1.72208	-1.25285	TP
Slc39a8	-2.48238	-2.19665	MY, TP
Slc4a3	2.72446	2.33479	MY, TP
Slc4a7	0.704618	1.06172	JH
Slc6a12	2.96991	2.02831	MY
Slc7a8	-1.05183	-1.5909	TP
Slfn9	-1.72234	-1.52708	JH
Slitrk1	2.74404	5.93351	JH
Slpi	-3.72191	-4.297	JH
Smpdl3a	-1.17861	-1.17103	TP
Sobp	3.00372	1.85715	JH
Sox30	1.2775	1.10132	JH
Sox5	3.03398	1.49182	SHR, TM
Sox9	3.21495	1.61867	TM
Specc1	-3.18846	-1.84637	JH
Sphkap	2.36059	2.82656	JH
Spib	-4.79546	-4.78774	MY
Spon2	3.81682	3.96763	JH, TP
Sprn	1.00778	5.87511	JH
St6gal1	-1.31118	-1.1224	MY
St8sia6	-0.990847	-2.55663	TP
Stc2	3.44029	1.69552	MY, TP
Stra6	2.03357	2.42706	JH, MY
Suv39h1	-3.09706	-1.89524	TP
Syk	-2.0851	-1.62775	MY
Syt14	0.554655	4.72984	JH
Sytl1	-3.74776	-3.68206	TP
Tchhl1	5.92827	4.35929	JH
Tenm1	2.10069	1.88823	JH
Tgfa	1.9824	2.00322	TP
Thbs1	3.94063	2.09276	JH, TP
Thra	1.38769	1.06342	JH, TM
Tie1	-0.711582	-1.50631	JH, MY
Timp3	1.82973	1.31276	MY
Tlcd1	0.397504	1.1504	JH
Tmem131l	-2.96032	-1.67079	JH
Tmem132d	2.9037	6.81693	JH
Tmem74	1.83164	4.89698	JH
Tmx1	0.653724	1.14646	JH
Tnfrsf11b	2.76986	2.08426	MY
Tox	3.28309	2.27974	JH
Tprg	4.79237	2.1167	JH
Traf3ip3	-3.43547	-2.961	JH
Trp53inp1	-0.923468	-1.09445	JH
Tsc22d3	1.47028	1.34759	MY
Ttll9	3.21745	2.2079	JH, MY, TP
Twsg1	1.99266	1.21766	TM
Txnip	-0.82855	-1.07794	JH
Ucma	3.17221	2.63076	JH
Usp2	1.84423	1.0224	JH
Wnk4	3.03641	1.07364	TP
Wnt4	3.71104	1.60947	SHR, MY, TP
Wscd2	3.12258	1.50221	TP
Xpr1	-1.01049	-2.17019	TP
Zc2hc1a	0.744564	1.08813	JH
Zfp365	1.97668	1.53711	JH
Zfp385b	3.43022	1.16082	TP
Zim1	2.43521	1.48002	JH, MY, TP
