# Supplementary material for: Cellular and genetic mechanisms that shape the development and evolution of tail vertebral proportion in mice and jerboas
Source: Nat Commun. 2025 Oct 10;16:9014. doi: 10.1038/s41467-025-63606-9 (PMC12514186; doi:10.1038/s41467-025-63606-9)
Supplement: Supplementary file 6 — Source Data [file 41467_2025_63606_MOESM6_ESM.xlsx]

## Sheet: Figure 1D; 4A; S1
Source Data for Figure 1D, 4A, and S1.
Relative tail lengths (anal-tail length to naso-anal length) for mouse, jerboa, NPR3 mouse collections. Mouse and jerboa samples have been separated by sex.
Postnatal day	Mouse male measurements				Mouse female measurements				Jerboa male measurements					Jerboa female measurements						Npr3 +/+ mouse measurements			Npr3 -/- mouse measurements
0	0.408	0.433	0.383	0.436	0.411	0.416			0.444	0.616				0.538
7	0.643	0.609	0.602		0.612	0.614	0.592		0.659	0.583				0.62	0.552	0.582	0.609			0.608936	0.55303	0.393204	0.605594	0.600325	Severe tail kink prevented accurate anal-tail measurement
14	0.843	0.84	0.885		0.829	0.814	0.796	0.836	0.883					0.911	0.862	0.857	0.889	0.795	0.808
21	0.917	0.872	0.8		0.914	0.863	0.923		1.077	1.109	1.26	1.298	1.211	1.328
28	0.889	0.986			1.008	0.934	0.955	0.99	1.5	1.538	1.484			1.435	1.412	1.386
35	1.05	0.963	0.93		0.999	1.003	1.046		1.662	1.638	1.632	1.558		1.734	1.747
42	0.954	0.977	0.976		1.051	0.99	1.017		1.525	1.631	1.643			1.774	1.604					0.967651	0.975309	0.800898	1.09318	1.10094	1.0399

## Sheet: Figure 1E
Source Data for Figure 1E.
Tail vertebral lengths normalized to naso-anal length for each animal.TV_number refers to tail vertebral number in sequence. Each column is a separate individual, labeled with ID_Age where F/M# refers to sex and animal number, and P# refers to postnatal day X.
TV_number	M10_P00	M13_P00	M4_P00	F12_P00	F8_P00	M3_P00	F39_P07	M40_P07	F33_P07	F35_P07	M32_P07	M36_P07	F64_P14	F66_P14	F67_P14	F70_P14	M63_P14	M71_P14	F24_P21	F27_P21	F28_P21	M23_P21	M25_P21	M26_P21	F53_P28	F54_P28	F57_P28	F60_P28	M59_P28	M58_P28	F15_P35	F18_P35	F19_P35	M16_P35	M17_P35	M20_P35	M44_P42	F43_P42	M45_P42	F49_P42	F50_P42	M48_P42
1	0.00829081	0.00798709	0.0063461	0.00838606	0.00689965	0.00576384	0.0130106	0.0161013	0.0170896	0.0181886	0.0175008	0.0171739	0.0205296	0.0207321	0.0205223	0.0215134	0.0214171	0.0229157	0.0237679	0.0246976	0.0252311	0.024102	0.0238716	0.0236135	0.0262205	0.0267714	0.0261476	0.0265199	0.0241237	0.0224871	0.0254473	0.0230769	0.0246518	0.0249181	0.0232868	0.0244243	0.0220471	0.0244439	0.0218455	0.0230846	0.0222793	0.0235357
2	0.00829081	0.0063056	0.0063461	0.00670885	0.00498308	0.00699895	0.0150923	0.0153222	0.0163128	0.0179171	0.0167287	0.0158729	0.01974	0.0200909	0.0185103	0.0197371	0.0196156	0.0204605	0.0220001	0.0230388	0.0230961	0.0218247	0.0221799	0.0230685	0.0258732	0.0252748	0.0217626	0.024384	0.0231391	0.0211835	0.0219915	0.0218037	0.0232296	0.0221664	0.0218314	0.0222305	0.0221849	0.0230246	0.0210053	0.0221967	0.0215367	0.0213463
3	0.00671161	0.00504448	0.0046538	0.00628954	0.00613302	0.00576384	0.0143116	0.0142834	0.015536	0.0162883	0.0167287	0.0143116	0.020727	0.0205184	0.0183091	0.0199344	0.0204163	0.0206651	0.0225893	0.0234074	0.0258133	0.0237224	0.0225559	0.0245217	0.027957	0.024776	0.0228995	0.024384	0.0224826	0.0215094	0.022934	0.0213262	0.0218074	0.0221664	0.0209581	0.0228155	0.0219093	0.0242862	0.0226857	0.0230846	0.0234675	0.0210726
4	0.00592201	0.00462411	0.00507688	0.00628954	0.00459977	0.00535214	0.0166535	0.0155819	0.0163128	0.0176456	0.0187876	0.0150923	0.0225036	0.024793	0.0239427	0.0225003	0.0194155	0.0245526	0.0280894	0.0300426	0.0335767	0.0292261	0.0249994	0.0299709	0.0361183	0.0302633	0.0256604	0.0291897	0.0308521	0.0286792	0.0257615	0.0275331	0.0254419	0.0293514	0.0260521	0.0255943	0.0254919	0.0332753	0.0275869	0.0278199	0.028666	0.0244935
5	0.00552721	0.00546485	0.00507688	0.00587024	0.00383314	0.00494044	0.0174342	0.016361	0.0178664	0.0192745	0.0193024	0.018475	0.0280309	0.0271441	0.0279666	0.0272372	0.0210168	0.0292585	0.0359465	0.035019	0.0370703	0.0337808	0.0315782	0.0337854	0.0395912	0.0374134	0.0332935	0.0363091	0.0370882	0.0343824	0.0358148	0.034854	0.0355555	0.0366893	0.0360945	0.032322	0.0340352	0.0383218	0.0379495	0.0358107	0.036241	0.0331141
6	0.00473761	0.00420373	0.00507688	0.00587024	0.00344983	0.00370533	0.0163933	0.0173998	0.019161	0.01846	0.0187876	0.0179546	0.0272413	0.0282128	0.0275642	0.0274345	0.0268214	0.0298723	0.0353572	0.0359405	0.0384289	0.0347297	0.0342097	0.0339671	0.0418486	0.0377459	0.0360545	0.0388009	0.0385651	0.0360119	0.0384852	0.0378779	0.038558	0.0373007	0.0369678	0.0367096	0.0373422	0.0410028	0.0387897	0.0375865	0.0378748	0.0361245
7	0.00473761	0.00504448	0.00338459	0.00419303	0.00574971	0.00494044	0.0171739	0.0150625	0.0186432	0.0187315	0.0185303	0.0156127	0.0278335	0.0284265	0.0281678	0.0274345	0.0280223	0.0298723	0.0339822	0.0361248	0.036488	0.0360581	0.0343977	0.0314241	0.041154	0.0380785	0.0367041	0.0379109	0.0380728	0.0376414	0.0387994	0.0404243	0.0398222	0.0373007	0.0395875	0.0371483	0.0378934	0.0417913	0.0382296	0.0393622	0.0378748	0.0370824
8	0.00355321	0.00336299	0.00380766	0.00377373	0.00421645	0.00288192	0.0150923	0.0150625	0.0178664	0.0179171	0.0172434	0.0158729	0.0268464	0.0269304	0.0265582	0.028224	0.0274219	0.0290539	0.0343751	0.034466	0.0357117	0.0332114	0.032706	0.0292444	0.0382021	0.036582	0.0373537	0.0396908	0.0375805	0.0351972	0.0392706	0.0372413	0.0374518	0.0363835	0.0392965	0.0365633	0.0377556	0.0428952	0.03977	0.0399541	0.0389145	0.036535
9	0.00355321	0.00420373	0.00338459	0.00377373	0.00306651	0.00329363	0.0143116	0.013764	0.0176074	0.0171027	0.0182729	0.0179546	0.025662	0.0271441	0.026357	0.0270398	0.0274219	0.0268032	0.0330001	0.0324386	0.0345472	0.033591	0.0313902	0.0270647	0.0364656	0.0357506	0.0363793	0.0391568	0.0367599	0.0330788	0.0397418	0.0361272	0.0395061	0.0373007	0.0392965	0.0351008	0.038169	0.0424221	0.0368292	0.040842	0.0389145	0.0368087
10	0.00434281	0.00336299	0.00423073	0.00377373	0.00383314	0.00329363	0.0150923	0.0153222	0.015277	0.0165597	0.0164713	0.013531	0.024675	0.0254342	0.0243451	0.0264477	0.028823	0.0270078	0.0322144	0.0333602	0.0316359	0.0326421	0.0310143	0.0261565	0.035771	0.0349192	0.0376785	0.037555	0.0357753	0.0332418	0.0386423	0.0359681	0.0391901	0.0366893	0.0384232	0.034662	0.0385824	0.0414759	0.0366892	0.0374385	0.0401028	0.0361245
11	0.00315841	0.00336299	0.00380766	0.00670885	0.00306651	0.00205852	0.0132708	0.0148028	0.0145002	0.0160168	0.0159566	0.013531	0.0252672	0.0241518	0.0243451	0.0250661	0.0268214	0.0255756	0.0316251	0.0302269	0.0312477	0.0311239	0.0293226	0.0239768	0.0349028	0.0334226	0.0371913	0.0379109	0.035283	0.0319382	0.0386423	0.0359681	0.0379259	0.035772	0.0374044	0.0343695	0.038858	0.0417913	0.0375294	0.0402501	0.0378748	0.037356
12	0.0023688	0.00504448	0.00296151	0.00335442	0.00306651	0.00205852	0.0124901	0.0145431	0.0147592	0.0162883	0.016214	0.0140514	0.0242802	0.0250068	0.0245463	0.0256582	0.0272217	0.0259848	0.0306429	0.0283838	0.0304714	0.0316932	0.0276309	0.0234318	0.03334	0.0337552	0.0349176	0.0355971	0.0342983	0.0312864	0.0375427	0.0354906	0.0379259	0.0343962	0.0376955	0.0343695	0.03748	0.0417913	0.0369693	0.0401021	0.0371322	0.0361245
13	0.0023688			0.00293512	0.00306651		0.0122299	0.0129849	0.0126877	0.0146594	0.0154419	0.0111891	0.0238854	0.0230832	0.0225343	0.0242766	0.0264211	0.0247572	0.0318215	0.0278309	0.0293069	0.0294158	0.0280069	0.0228869	0.0307353	0.0305958	0.0349176	0.0347072	0.0333137	0.0307975	0.0373856	0.0358089	0.0382419	0.0350077	0.0363856	0.0343695	0.0369288	0.0408451	0.035989	0.0396582	0.0383204	0.0374929
14				0.00251582	0.00498308		0.0111891	0.0132446	0.0137234	0.013845	0.0141551	0.0124901	0.0230958	0.022442	0.0223331	0.0236845	0.0264211	0.0245526	0.0276965	0.0265407	0.0287246	0.0290363	0.027067	0.0205256	0.0291725	0.0307621	0.0328063	0.0348852	0.0318367	0.0283533	0.036286	0.0354906	0.0376098	0.034549	0.0347846	0.0331995	0.0351375	0.0400565	0.0350088	0.0392142	0.0380234	0.0362613
15				0.00251582	0.00114994		0.0106687	0.0124655	0.0121698	0.0127591	0.0128682	0.0124901	0.022701	0.0213733	0.0225343	0.0226976	0.0256204	0.0233249	0.0278929	0.0235917	0.0262015	0.0292261	0.0261272	0.0192541	0.0298671	0.0307621	0.0324815	0.0334613	0.0318367	0.0290051	0.0359719	0.0350132	0.0360296	0.0340904	0.0355124	0.0318832	0.0372044	0.039268	0.0345887	0.0383264	0.0363895	0.0359877
16							0.00884719	0.011167	0.0126877	0.0119447	0.0123535	0.0109289	0.0209244	0.019236	0.0197175	0.0221055	0.0244195	0.0216881	0.0273036	0.0228545	0.0260074	0.0254305	0.0242475	0.017256	0.0270887	0.0282679	0.030695	0.0318594	0.0316726	0.0265608	0.0339298	0.0331034	0.0342913	0.0330203	0.0330381	0.0296894	0.0359643	0.0386372	0.0331883	0.0368466	0.0352013	0.0353035
17							0.0101482	0.00934914	0.0100984	0.0108588	0.0118388	0.0104085	0.0199374	0.0173124	0.0191139	0.0203292	0.0240191	0.0218927	0.0245536	0.0211957	0.0244547	0.0244816	0.021804	0.0167111	0.0255259	0.0271039	0.0285837	0.0306135	0.030688	0.0263979	0.0326731	0.0315119	0.0330271	0.0317974	0.0331837	0.0223768	0.0349997	0.0369025	0.031928	0.0352188	0.0346072	0.0337983
18							0.00962782	0.00960884	0.00958051	0.0100444	0.0102946	0.0091074	0.0181608	0.0162437	0.0175043	0.0189476	0.022618	0.0202559	0.0220001	0.0197212	0.0223198	0.0246713	0.021992	0.0154396	0.0230949	0.0276028	0.0289085	0.0286557	0.0298675	0.0247684	0.0300027	0.0283288	0.0311308	0.02981	0.0301273	0.023693	0.0323816	0.0373756	0.0305276	0.0322593	0.0316366	0.0321563
19							0.00780634	0.00908944	0.00906265	0.00760119	0.00977986	0.00884719	0.0171738	0.0153888	0.0152911	0.0169739	0.0202161	0.0190282	0.0192501	0.0195369	0.0217375	0.0222042	0.0204882	0.0130782	0.0199693	0.0244434	0.0256604	0.0268758	0.0247801	0.0234648	0.0282748	0.0283288	0.0295506	0.0282813	0.0291085	0.0264719	0.0290746	0.0328022	0.0275869	0.0290037	0.0292602	0.0301038
20							0.00442359	0.00701186	0.00750905	0.00787267	0.00900776	0.00754613	0.0159894	0.0136789	0.0140839	0.0151976	0.0202161	0.0153454	0.0210179	0.0175095	0.0201849	0.0182188	0.0176688	0.0116251	0.0189274	0.0207852	0.0253356	0.024384	0.0221544	0.0210205	0.0265469	0.0273739	0.0271802	0.0270583	0.0272164	0.0238393	0.0283856	0.0304367	0.0264666	0.0287078	0.0264381	0.0285986
21							0.00338275	0.00831035	0.00725012	0.00597237	0.00797831	0.00650528	0.0153972	0.0123965	0.0130779	0.0150002	0.0174139	0.0143223	0.0170893	0.0180624	0.0172736	0.0176495	0.0148493	0.00890046	0.0164963	0.0202864	0.0225746	0.0236721	0.0221544	0.0197169	0.0246619	0.0241909	0.0246518	0.0243066	0.0250333	0.0232543	0.0257675	0.0279134	0.023946	0.0251563	0.0249528	0.026546
22							0.00416338	0.00493427	0.00569652	0.0057009	0.00849304	0.00520423	0.012831	0.0104729	0.0112671	0.012237	0.0162129	0.0135039	0.0170893	0.0152978	0.0141682	0.0178393	0.0139094	0.00781061	0.0154545	0.018291	0.0194889	0.0211803	0.0192005	0.0171097	0.0230911	0.0219628	0.0211753	0.0215549	0.0235779	0.0198905	0.0242518	0.026021	0.0204451	0.0230846	0.0222793	0.0242198
23							0.00364296	0.00337608	0.00414293	0.00434354	0.00488993		0.011844	0.0106866		0.0108554	0.0148118	0.0124809	0.0135536	0.013086	0.0126155	0.0140437	0.010902	0.0090821	0.0144126	0.0151316	0.0191641	0.0192225	0.0180518	0.0156432	0.0196353	0.0192572	0.0205432	0.0195676	0.0205215	0.0171116	0.0221849	0.02334	0.0204451	0.0217528	0.0209426	0.0220305
24							0.00312254	0.00259698	0.00362506	0.00325765	0.00411784		0.0100674	0.00662572		0.00907906	0.013811	0.00961642	0.0111965	0.0101371	0.0120333	0.0127152	0.0105261	0.00835554	0.0109397	0.0154642	0.0165656	0.0174426	0.0165748	0.0146655	0.0185357	0.0173474	0.019595	0.0181918	0.0177562	0.0165266	0.0192912	0.0203437	0.0175044	0.0187932	0.0173779	0.0197043
25							0.00260211	0.00259698	0.00284826	0.00217177	0.00257365		0.00908042	0.00854932		0.00750009	0.0114091	0.008798	0.0094286	0.00903121	0.0106747	0.0115766	0.00827048	0.00617583	0.00989781	0.0149654	0.0157535	0.0167307	0.0150978	0.0123842	0.0160224	0.0152785	0.0175407	0.0157458	0.0161552	0.0152103	0.0169487	0.017505	0.0151238	0.0176094	0.0173779	0.0172412
26							0.00494402	0.00233729	0.00284826	0.00271471	0.00257365		0.00829081	0.00748065			0.0102081	0.0085934	0.00825002	0.00608224	0.00582256	0.00967876	0.0097742	0.00653911	0.0060776	0.0108083	0.0136422	0.0153068	0.0124721	0.0112435	0.0128808	0.0130504	0.0151703	0.0142171	0.0132444	0.0133091	0.0152952	0.0141933	0.0127432	0.0149458	0.0135161	0.0157361
27								0.00155819	0.00233039	0.0019003	0.00205892		0.00730381	0.00470212			0.0094075	0.00675196	0.00550001	0.00313328	0.00232902	0.0083503	0.00582693	0.00526762	0.0041675	0.00964434	0.0120182	0.012637	0.0114875	0.00847339	0.0100533	0.0103448	0.0124839	0.0129941	0.0117889	0.0117003	0.0129527	0.00867366	0.0113428	0.013762	0.0111397	0.0145045
28									0.0015536		0.00231628		0.00315841	0.0025648			0.00860686	0.00491051	0.00589287	0.00276465	0.0013586	0.00474449	0.00375931			0.00781524	0.00909482	0.0106791	0.00853356	0.00505145	0.00612621	0.00795754	0.00853332	0.00947806	0.00873254	0.0102377	0.00840544	0.00488879	0.00644161	0.0100625	0.00757497	0.0110837
29													0.00335581				0.00620494	0.00184144		0.00276465		0.00227736	0.00394728			0.0063187	0.00665871	0.00943324	0.00525142	0.0022813	0.00392706	0.00509282	0.00600493	0.00519764	0.00640387	0.00672765	0.00316927	0.00173473	0.00266067	0.00532722	0.00401028	0.0101258
30																	0.00380303									0.00349192	0.0021113	0.00516158	0.00213339		0.00188499	0.00366047	0.00347654	0.00275169	0.00422073	0.00146253	0.00137794		0.00420105	0.00399541	0.00252499	0.00342088
31																										0.00299307	0.00146167	0.00195784	0.00196928			0.00175066	0.00284444	0.00122298					0.00308077	0.00162776	0.00163382	0.00328405

## Sheet: Figure 1F
Source Data for Figure 1F.
Tail vertebral lengths measured from uCT scans are normalized to naso-anal length for each animal. Each column is a separate individual, labeled with ID_Age where F/M# refers to sex and animal number, and P# refers to postnatal day X.
TV_number	J107_P00	M108_P00	M124_P00	M110_P00	F109_P00	F118_P07	F120_P07	F121_P07	F123_P07	M119_P07	M122_P07	F111_P14	F112_P14	F114_P14	F116_P14	F117_P14	M115_P14	F101_P21	M100_P21	M102_P21	M103_P21	M94_P21	M95_P21	F96_P28	F97_P28	M92_P28	M93_P28	M98_P28	M99_P28	F86_P35	F91_P35	M105_P35	M81_P35	M89_P35	M90_P35	F88_P42	F84_P42	F87_P42	M82_P42	M85_P42
1	0.00379304	0.00303443	0.00360945	0.00402554	0.00675615	0.00821801	0.00649975	0.00666126	0.0052498	0.00903091	0.00705777	0.011017	0.0151074	0.012672	0.0136215	0.01311	0.0106936	0.0172109	0.0164448	0.016703	0.0156884	0.0155681	0.0154994	0.0193402	0.0178263	0.0176641	0.0184707	0.0179809	0.0212389	0.0217822	0.0198955	0.0212676	0.0210216	0.0212653	0.0217412	0.0221602	0.0233953	0.0220238	0.0209362	0.0230234
2	0.00417235	0.00417235	0.00406063	0.00292767	0.00844519	0.00719076	0.00599977	0.00394742	0.00574978	0.0122183	0.00705777	0.0121646	0.0115527	0.013109	0.01426	0.0154741	0.0113352	0.0159815	0.0162579	0.0160766	0.0164445	0.0161519	0.0156932	0.0200014	0.0176565	0.0196881	0.0192246	0.0193641	0.0209195	0.0213316	0.0210658	0.0231232	0.0211656	0.0214314	0.0215789	0.0235114	0.0232491	0.0220238	0.0204256	0.0247288
3	0.00455165	0.00417235	0.00270709	0.00292767	0.00540492	0.0079612	0.00624976	0.00444084	0.00499981	0.00770283	0.00548938	0.0133122	0.0111083	0.0139829	0.0176653	0.015904	0.014971	0.0180304	0.0183135	0.0173294	0.0181457	0.0208223	0.0185993	0.0254564	0.0215614	0.0217122	0.0216748	0.0233407	0.0228358	0.0241858	0.021233	0.0291181	0.0249092	0.0235912	0.0236881	0.0255383	0.0247113	0.0295862	0.0223405	0.0254394
4	0.00341374	0.00568956	0.00315827	0.00146383	0.00472931	0.00564988	0.00649975	0.00444084	0.00974963	0.00664037	0.00627357	0.0144598	0.0168847	0.0235961	0.0238375	0.0195576	0.021601	0.0260212	0.0246671	0.0233842	0.0247613	0.0383364	0.03313	0.0490944	0.0376899	0.0316482	0.0376953	0.0444337	0.0320979	0.0386071	0.0287565	0.0569515	0.0424752	0.0347222	0.0337475	0.0422935	0.0394796	0.0460378	0.0358724	0.0400778
5	0.00379304	0.00151722	0.00270709	0.00146383	0.00743177	0.00719076	0.00699973	0.00567441	0.00924965	0.00956214	0.00653497	0.0204274	0.0284374	0.0279658	0.0240504	0.0283692	0.0241675	0.0444614	0.0431675	0.0438454	0.04423	0.0478719	0.0488231	0.066947	0.0628166	0.0568564	0.0638935	0.0618959	0.0592453	0.0659476	0.06186	0.0750789	0.0765993	0.0662878	0.067495	0.071345	0.0764735	0.076022	0.0720002	0.074755
6	0.00265513		0.00270709			0.0079612	0.00649975	0.00567441	0.00999962	0.0106246	0.00836476	0.0206569	0.0271044	0.0259994	0.0197937	0.0225664	0.0211733	0.0501983	0.051203	0.0490651	0.0536809	0.0424231	0.0474669	0.0662858	0.066212	0.0671605	0.0674745	0.0644894	0.0686671	0.0769138	0.0787461	0.0770772	0.0852383	0.075093	0.0824217	0.0798577	0.0868552	0.0818597	0.0827236	0.0852718
7						0.00898845	0.00474982	0.00444084	0.0107496	0.00823406	0.00784196	0.0195093	0.0202172	0.0279658	0.0223477	0.0197725	0.0203178	0.0469201	0.0470918	0.0478124	0.0485774	0.0389202	0.039136	0.0639715	0.0633259	0.0642165	0.0661552	0.056882	0.0683477	0.0775147	0.0780773	0.0770772	0.0846624	0.0759237	0.0770676	0.0814792	0.0894872	0.0818597	0.0834896	0.0834243
8						0.00950208	0.00424984	0.00493427	0.0052498	0.00903091	0.00522798	0.0176731	0.018662	0.0262179	0.0170268	0.0217068	0.0190346	0.0485592	0.0448494	0.0465596	0.0449861	0.037558	0.0385548	0.063145	0.0606095	0.0625605	0.0644589	0.0561905	0.0654733	0.0770641	0.0800836	0.0753644	0.087686	0.0767543	0.0770676	0.0858032	0.0872939	0.0833191	0.0845108	0.085414
9						0.00847483	0.00374986	0.0037007	0.00574978	0.00664037	0.00522798	0.0179026	0.0195507	0.0211928	0.0223477	0.0221366	0.0173236	0.0444614	0.0427938	0.0400872	0.0457422	0.036585	0.040686	0.061492	0.0597606	0.0599845	0.0614433	0.0539428	0.063557	0.0758623	0.0792476	0.0753644	0.0902777	0.0760898	0.0775543	0.081209	0.0891947	0.0845132	0.0845108	0.0839928
10						0.00513626	0.00324988	0.00616784	0.00449983	0.00504668	0.00365958	0.0174436	0.0202172	0.0174786	0.0144728	0.0238559	0.0156126	0.0465103	0.0431675	0.040296	0.0391266	0.033666	0.03313	0.059839	0.0582326	0.0577764	0.0584277	0.0537699	0.061481	0.0721067	0.0772414	0.0743653	0.0852383	0.075093	0.0749584	0.0808036	0.0864165	0.0815943	0.0833619	0.0834243
11						0.00385219	0.00299989	0.0037007	0.00474982	0.00504668	0.00339819	0.0165255	0.0184399	0.0163862	0.0136215	0.021062	0.0145433	0.0420027	0.0398038	0.0407136	0.0430959	0.032693	0.0329363	0.0588472	0.0567047	0.0572244	0.0563544	0.052041	0.0582872	0.0731583	0.0737304	0.0716533	0.0833665	0.0732655	0.0733359	0.0816143	0.0848081	0.0789409	0.0809364	0.0812925
12						0.0059067	0.00299989	0.00419413	0.00449983	0.00478107	0.00392098	0.0117056	0.0137744	0.0240331	0.0125573	0.0206322	0.0179652	0.0374951	0.038122	0.0379994	0.0366693	0.028801	0.0282864	0.05488	0.0512719	0.0535444	0.0529619	0.0477187	0.05685	0.0683512	0.0737304	0.0683704	0.078903	0.0701089	0.0709022	0.0776958	0.0808601	0.0782775	0.0773619	0.0784501
13						0.00359538	0.00249991	0.00419413	0.00424984	0.00398422	0.00705777	0.0160665	0.0128857	0.0163862	0.0125573	0.0122504	0.0145433	0.0356511	0.0390563	0.0384169	0.033267	0.0274388	0.0277052	0.0490944	0.0488951	0.0496804	0.0514541	0.0468542	0.0557321	0.0665485	0.0712226	0.0649447	0.0781831	0.0696105	0.0676572	0.0759392	0.0785206	0.07443	0.0745534	0.0754656
14						0.00667713	0.00299989	0.00345399	0.0052498	0.00982775	0.00313679	0.0126237	0.011997	0.0155123	0.0114931	0.0113907	0.0109075	0.0342168	0.0349451	0.0336148	0.0313769	0.0239359	0.0267365	0.046119	0.0443111	0.0478404	0.0501347	0.0427047	0.0517399	0.0656472	0.0682131	0.0602344	0.0737196	0.0661217	0.0623031	0.0721557	0.0747189	0.0723072	0.0735321	0.0721968
15						0.00333857	0.00449983	0.00345399	0.00349987	0.00398422	0.00392098	0.011476	0.0117748	0.012235	0.00851341	0.0128951	0.0102658	0.0344217	0.0343845	0.0315269	0.0304318	0.0219899	0.0259615	0.0439701	0.043632	0.0441603	0.0452343	0.0240322	0.0488654	0.0599387	0.0652037	0.055096	0.069976	0.0614699	0.0600316	0.0672913	0.0709171	0.0670002	0.0676597	0.0690702
16						0.00564988	0.00224991	0.00271385	0.00374986	0.00451545	0.00313679	0.011017	0.00955318	0.012235	0.00830057	0.00988625	0.00855487	0.0311435	0.0315814	0.0311094	0.0266514	0.0204331	0.0265427	0.0375234	0.0400668	0.0380883	0.0429726	0.037345	0.0447135	0.0548312	0.0608568	0.0481019	0.0645047	0.0576488	0.0556509	0.0617512	0.0650683	0.0614279	0.061915	0.0622484
17						0.00282494	0.00299989	0.00271385	0.00349987	0.0018593	0.00287539	0.00918084	0.0115527	0.0146383	0.00851341	0.00988625	0.00812713	0.0286848	0.0276571	0.0267248	0.0268404	0.0196547	0.0220867	0.0338867	0.0365015	0.0369843	0.0390146	0.0340601	0.0419987	0.0501743	0.0561755	0.0439626	0.0577374	0.052997	0.0507835	0.0554005	0.0599506	0.055723	0.0548937	0.0565637
18						0.00231132	0.0027499	0.00345399	0.00374986	0.00318738	0.00365958	0.00872179	0.00955318	0.0109241	0.0078749	0.00902657	0.0102658	0.0260212	0.0254146	0.0279775	0.0234381	0.0180979	0.0174368	0.0289277	0.0317478	0.0325682	0.0354336	0.0297377	0.037208	0.0455174	0.0498223	0.0416788	0.0516901	0.048013	0.0480253	0.0489146	0.0532244	0.050018	0.0490214	0.0514473
19						0.00282494	0.0027499	0.00320727	0.00349987	0.00265615	0.00287539	0.00803323	0.00999751	0.00939475	0.0072364	0.00838182	0.00791325	0.0229478	0.0235459	0.0252633	0.021548	0.0171249	0.0172431	0.0279359	0.0292012	0.0294402	0.0314756	0.0255883	0.0343335	0.041912	0.0453082	0.0395378	0.0467947	0.0431951	0.0433201	0.0444555	0.0481067	0.0453744	0.044298	0.0473259
20						0.00282494	0.00249991	0.00296056	0.00299989	0.00239053	0.00339819	0.00734467	0.00888668	0.00830234	0.0072364	0.00902657	0.00812713	0.0213087	0.0218641	0.0227579	0.0194688	0.0147897	0.0158869	0.025787	0.0246173	0.0281522	0.0297793	0.0236864	0.0311397	0.0375556	0.0416301	0.0355412	0.044059	0.0403708	0.0394262	0.040672	0.0443049	0.0398021	0.0399575	0.0426359
21						0.00308175	0.00249991	0.00345399	0.00374986	0.00557791	0.00261399	0.00780371	0.00777584	0.00808386	0.00638506	0.00924149	0.0068439	0.0192598	0.0194347	0.0187909	0.0192798	0.0132329	0.0141432	0.0236381	0.0227498	0.0266802	0.0275176	0.0223033	0.0287444	0.0350018	0.0367816	0.0328292	0.0395955	0.0383772	0.03537	0.0376993	0.0399183	0.0367506	0.0365107	0.0397935
22						0.00282494	0.00399985	0.00394742	0.00349987	0.00265615	0.00313679	0.00642659	0.00755368	0.00786537	0.00489521	0.00730723	0.00663002	0.0176206	0.0170054	0.0185821	0.0160665	0.0128437	0.0123995	0.0223157	0.0207125	0.0235522	0.0256328	0.0205744	0.0261893	0.0330489	0.0339394	0.0301172	0.0358519	0.0327286	0.0313138	0.0332403	0.0367014	0.0334338	0.0312767	0.0353878
23						0.00256813	0.00224991	0.0037007	0.00249991	0.00318738	0.00261399	0.0055085	0.00777584	0.00830234	0.00489521	0.0107459	0.00898261	0.0172109	0.0153235	0.0164942	0.0145543	0.0116761	0.0116246	0.0191749	0.0185054	0.0215282	0.023748	0.0174623	0.0241133	0.0303449	0.0307628	0.0265488	0.0308125	0.0287413	0.0264463	0.0294568	0.0345081	0.0298516	0.0289788	0.0306979
24						0.00282494	0.00199992		0.0027499	0.00451545	0.00235259	0.00596754	0.00799801	0.00720992	0.00553372	0.00623264	0.00320808	0.0155717	0.0136417	0.0156591	0.0162555	0.00973006	0.0104621	0.0155383	0.0152797	0.0196881	0.0203555	0.0126212	0.0209195	0.0265894	0.027419	0.0232659	0.0250531	0.0244218	0.0230392	0.0268895	0.0295366	0.0269328	0.0250213	0.0245867
25									0.00249991			0.00504946	0.00422117	0.00284027	0.00446954	0.00537296	0.00256646	0.0135228	0.0119598	0.0139888	0.0117191	0.00622724	0.00755596	0.0132241	0.0132424	0.0174801	0.0173398	0.0124483	0.0190032	0.0238854	0.0252456	0.0188411	0.01771	0.0189394	0.0178472	0.0229709	0.0257349	0.0224219	0.0197873	0.0176228
26												0.00367233	0.00733151	0.00284027		0.0058028		0.0104494	0.0108386	0.0141976	0.00756069	0.00291902	0.00639351	0.00710795	0.00424436	0.0143521	0.0147012	0.00968205	0.0140528	0.0201298	0.0195611	0.0135599	0.00820707	0.0149521	0.0141155	0.0156743	0.0197398	0.0172476	0.0148085	0.00980626
27												0.00206569						0.00840054	0.00784864	0.00730757	0.00340231		0.00290614	0.00148771	0.00186752	0.0123281	0.00923534	0.00207472	0.00990084	0.0139707	0.0140439	0.00756499	0.00316764	0.00780834	0.00811238	0.00662103	0.0102355	0.00955251	0.00638299	0.00255815
28																			0.00168185	0.00250545						0.00680805	0.00226172		0.00606825	0.00645956	0.00668756	0.00256924			0.00129798		0.00365552	0.00344952	0.00153192
																													0.0035132

## Sheet: Figure 1G-H
Source Data for Figure 1G-H.
The relative change in averaged tail vertebral lengths (see Fig 1E-F) per week. TV_number refers to tail vertebral number in sequence. Value is the relative change. Group refers to the weeks compared (00_to_07 refers to postnatal day 0 to postnatal day 7)
Jerboa				Mouse
TV_number	Value	Group		TV_number	Value	Group
1	0.000410837	00_to_07		1	0.00131884	00_to_07
2	0.000324523	00_to_07		2	0.00137173	00_to_07
3	0.000312557	00_to_07		3	0.00135389	00_to_07
4	0.000407343	00_to_07		4	0.00162403	00_to_07
5	0.000593241	00_to_07		5	0.00185716	00_to_07
6	0.000786612	00_to_07		6	0.00193126	00_to_07
1	0.000797712	07_to_14		7	0.00180248	00_to_07
2	0.000850756	07_to_14		8	0.00184425	00_to_07
3	0.00119286	07_to_14		9	0.0018509	00_to_07
4	0.00192102	07_to_14		10	0.00165277	00_to_07
5	0.00257633	07_to_14		11	0.00156941	00_to_07
6	0.00209928	07_to_14		12	0.00165457	00_to_07
7	0.0020268	07_to_14		13	0.0015866	00_to_07
8	0.00195539	07_to_14		14	0.00151547	00_to_07
9	0.0020693	07_to_14		15	0.00148629	00_to_07
10	0.00193621	07_to_14		1	0.00062602	07_to_14
11	0.00182931	07_to_14		2	0.00051541	07_to_14
12	0.0017706	07_to_14		3	0.00075866	07_to_14
13	0.00140733	07_to_14		4	0.000794061	07_to_14
14	0.00101378	07_to_14		5	0.00103976	07_to_14
15	0.00105864	07_to_14		6	0.00134272	07_to_14
16	0.000893599	07_to_14		7	0.00154311	07_to_14
17	0.00107441	07_to_14		8	0.00150816	07_to_14
18	0.00088701	07_to_14		9	0.00146292	07_to_14
19	0.00078913	07_to_14		10	0.00156216	07_to_14
20	0.000758328	07_to_14		11	0.0015334	07_to_14
21	0.000598963	07_to_14		12	0.00153979	07_to_14
22	0.000490788	07_to_14		13	0.0016092	07_to_14
23	0.000699772	07_to_14		14	0.00155406	07_to_14
24	0.00044806	07_to_14		15	0.00157067	07_to_14
25	0.000226677	07_to_14		16	0.00145787	07_to_14
1	0.000497456	14_to_21		17	0.00142467	07_to_14
2	0.000445478	14_to_21		18	0.00132813	07_to_14
3	0.000578495	14_to_21		19	0.00127073	07_to_14
4	0.00119913	14_to_21		20	0.00134281	07_to_14
5	0.0028329	14_to_21		21	0.00121467	07_to_14
6	0.00373198	14_to_21		22	0.00106765	07_to_14
7	0.00329352	14_to_21		23	0.00119549	07_to_14
8	0.00335109	14_to_21		24	0.000974862	07_to_14
9	0.00309289	14_to_21		25	0.00101729	07_to_14
10	0.00301942	14_to_21		26	0.000796612	07_to_14
11	0.00311112	14_to_21		1	0.00047443	14_to_21
12	0.00254061	14_to_21		2	0.000388452	14_to_21
13	0.00278205	14_to_21		3	0.000459208	14_to_21
14	0.00264052	14_to_21		4	0.00101145	14_to_21
15	0.0026561	14_to_21		5	0.00130469	14_to_21
16	0.0025694	14_to_21		6	0.00114482	14_to_21
17	0.0021369	14_to_21		7	0.000950248	14_to_21
18	0.00195285	14_to_21		8	0.000888506	14_to_21
19	0.00182657	14_to_21		9	0.000751804	14_to_21
20	0.00159886	14_to_21		10	0.000694257	14_to_21
21	0.00138113	14_to_21		11	0.000596238	14_to_21
22	0.0012819	14_to_21		12	0.000458015	14_to_21
23	0.000968408	14_to_21		13	0.000535464	14_to_21
24	0.00107548	14_to_21		14	0.000373165	14_to_21
25	0.000963186	14_to_21		15	0.000307237	14_to_21
26	0.000544963	14_to_21		16	0.0003319	14_to_21
27	0.000558193	14_to_21		17	0.000253876	14_to_21
1	0.000366825	21_to_28		18	0.000288067	14_to_21
2	0.000482113	21_to_28		19	0.00025566	14_to_21
3	0.000603347	21_to_28		20	0.000153715	14_to_21
4	0.00148474	21_to_28		21	8.12e-05	14_to_21
5	0.00236322	21_to_28		22	0.000168593	14_to_21
6	0.00252981	21_to_28		23	-3.34e-05	14_to_21
7	0.00272478	21_to_28		24	9.42e-05	14_to_21
8	0.00265168	21_to_28		25	-6.95e-05	14_to_21
9	0.00261487	21_to_28		26	-0.000138388	14_to_21
10	0.00270548	21_to_28		27	-0.000295707	14_to_21
11	0.00257652	21_to_28		28	-0.000241433	14_to_21
12	0.00261556	21_to_28		29	-0.00025485	14_to_21
13	0.00238512	21_to_28		1	0.000248952	21_to_28
14	0.0023339	21_to_28		2	0.000221724	21_to_28
15	0.00169472	21_to_28		3	0.000104496	21_to_28
16	0.001744	21_to_28		4	0.000157033	21_to_28
17	0.00168565	21_to_28		5	0.000315579	21_to_28
18	0.00136278	21_to_28		6	0.000452023	21_to_28
19	0.00119766	21_to_28		7	0.000519751	21_to_28
20	0.00112109	21_to_28		8	0.000656578	21_to_28
21	0.00113076	21_to_28		9	0.000699594	21_to_28
22	0.00105855	21_to_28		10	0.000738465	21_to_28
23	0.000896394	21_to_28		11	0.000879283	21_to_28
24	0.000549577	21_to_28		12	0.000810378	21_to_28
25	0.000661056	21_to_28		13	0.000663209	21_to_28
26	0.000280514	21_to_28		14	0.000756304	21_to_28
27	2.51e-05	21_to_28		15	0.000899929	21_to_28
28	0.000421765	21_to_28		16	0.000866688	21_to_28
1	0.0003441	28_to_35		17	0.000900415	21_to_28
2	0.000305766	28_to_35		18	0.000943125	21_to_28
3	0.000241529	28_to_35		19	0.00070904	21_to_28
4	6.1919e-05	28_to_35		20	0.000659025	21_to_28
5	0.000990807	28_to_35		21	0.000771336	21_to_28
6	0.0017905	28_to_35		22	0.00062437	21_to_28
7	0.00208152	28_to_35		23	0.000711811	21_to_28
8	0.00241863	28_to_35		24	0.000652871	21_to_28
9	0.00271943	28_to_35		25	0.000756592	21_to_28
10	0.00260658	28_to_35		26	0.00056718	21_to_28
11	0.00259645	28_to_35		27	0.00070329	21_to_28
12	0.00269379	28_to_35		28	0.000849148	21_to_28
13	0.00277277	28_to_35		29	0.00055987	21_to_28
14	0.00269974	28_to_35		1	-0.000236534	28_to_35
15	0.00290051	28_to_35		2	-0.000268272	28_to_35
16	0.00240202	28_to_35		3	-0.000356934	28_to_35
17	0.0021282	28_to_35		4	-0.00054205	28_to_35
18	0.002122	28_to_35		5	-0.000216771	28_to_35
19	0.0019546	28_to_35		6	-0.000136164	28_to_35
20	0.00179573	28_to_35		7	6.61e-05	28_to_35
21	0.00157909	28_to_35		8	-2.58e-05	28_to_35
22	0.0013815	28_to_35		9	0.000134726	28_to_35
23	0.00116963	28_to_35		10	0.000131812	28_to_35
24	0.00108062	28_to_35		11	0.000134033	28_to_35
25	0.000707871	28_to_35		12	0.000265011	28_to_35
26	0.000628217	28_to_35		13	0.000477992	28_to_35
27	0.000423183	28_to_35		14	0.000489625	28_to_35
28	-0.000113203	28_to_35		15	0.000438337	28_to_35
1	0.000163652	35_to_42		16	0.000418378	28_to_35
2	0.000167382	35_to_42		17	0.000322661	28_to_35
3	0.000152703	35_to_42		18	0.000174703	28_to_35
4	0.000220317	35_to_42		19	0.000570025	28_to_35
5	0.00074872	35_to_42		20	0.000602646	28_to_35
6	0.00058075	35_to_42		21	0.000473291	28_to_35
7	0.000794405	35_to_42		22	0.00045034	28_to_35
8	0.000894979	35_to_42		23	0.000320415	28_to_35
9	0.000802581	35_to_42		24	0.00037068	28_to_35
10	0.000945662	35_to_42		25	0.000214732	28_to_35
11	0.000966684	35_to_42		26	0.000283417	28_to_35
12	0.000971629	35_to_42		27	0.000224285	28_to_35
13	0.000869614	35_to_42		28	-7.43e-05	28_to_35
14	0.000991755	35_to_42		29	-0.000193789	28_to_35
15	0.000919293	35_to_42		30	-4.5e-05	28_to_35
16	0.00079283	35_to_42		31	-2.23e-05	28_to_35
17	0.000647794	35_to_42		1	-0.000204028	35_to_42
18	0.000438188	35_to_42		2	-4.66e-05	35_to_42
19	0.000366776	35_to_42		3	0.000107103	35_to_42
20	0.000244388	35_to_42		4	0.000180934	35_to_42
21	0.000258376	35_to_42		5	9.86e-05	35_to_42
22	0.000167814	35_to_42		6	6.72e-05	35_to_42
23	0.000250836	35_to_42		7	-2.02e-05	35_to_42
24	0.000232664	35_to_42		8	0.000228987	35_to_42
25	0.00018516	35_to_42		9	0.000164579	35_to_42
26	5.25294e-05	35_to_42		10	0.000162816	35_to_42
27	-0.000291613	35_to_42		11	0.000323271	35_to_42
28	-0.000196372	35_to_42		12	0.000289975	35_to_42
29		35_to_42		13	0.00028655	35_to_42
30		35_to_42		14	0.000280526	35_to_42
31		35_to_42		15	0.000315811	35_to_42
				16	0.00043021	35_to_42
				17	0.000544872	35_to_42
				18	0.000553436	35_to_42
				19	0.000186082	35_to_42
				20	0.000233767	35_to_42
				21	0.000194838	35_to_42
				22	0.000215456	35_to_42
				23	0.000334747	35_to_42
				24	0.000120521	35_to_42
				25	0.000139358	35_to_42
				26	0.000108515	35_to_42
				27	7.17e-05	35_to_42
				28	-6.21e-05	35_to_42
				29	-0.000150619	35_to_42
				30	2.78e-05	35_to_42
				31	6.67e-05	35_to_42

## Sheet: Figure 2D
Source Data for Figure 2D.
Daily elongation rates for each Pup at each cartlilage. TV refers to tail vertebra number. Cranial and caudal refer to growth cartilage ends. Blank cells are cartilages that were not measured due to tearing during sectioning and/or staining of that individual.
	Mouse TV1 Cranial	Mouse TV1 Caudal	Mouse TV6 Cranial	Mouse TV6 Caudal	Jerboa TV1 Cranial	Jerboa TV1 Caudal	Jerboa TV6 Cranial	Jerboa TV6 Caudal
Pup 1	12.94	38.625			16.9	10.43	103.38	80.38
Pup 2	19.515	14.4	55.45	59.29	15.95	12.19	82.17	72.25
Pup 3	11.765	36.015	50.27	53.5	13.8	13.1	115.5	85.88
Pup 4	7.965	26.98	50.4	56.87	15.12	11.73	103.28	84.62
Pup 5	11.75	6.9	38.135	37.635	7.8	20.55	114.8	102.72
Pup 6	4.95	30.7	35.7	50.935	13.85	11.82	110.27	92.58
Pup 7	6.25		36.315	37.635	20.77	6.45	97.85	108.4
Pup 8	12.2	15.65	41.935	43.05	19.8	8.83	89.93	108.55
Pup 9	12	34.85	32.985	51.815	20.85	6.68	94.78	113.33

## Sheet: Figure 2E; 5C
Source Data for Figure 2E and 5C.
Height of the vertebral growht cartilage in microns. Interedge Distance macro in FIJI was used to calculate the distance between lines. TV refers to tail vertebra number. Cranial and caudal refer to growth cartilage ends. Blank cells are cartilages that were not measured. NPR3+/+ refers to genotype (wildtype sibling; -/- is the mutant).
	Mouse TV1 Cranial	Mouse TV1 Caudal	Mouse TV6 Cranial	Mouse TV6 Caudal	Jerboa TV1 Cranial	Jerboa TV1 Caudal	Jerboa TV6 Cranial	Jerboa TV6 Caudal	Npr3+/+ TV1 Cranial	Npr3+/+ TV1 Caudal	Npr3+/+ TV6 Cranial	Npr3+/+ TV6 Caudal	Npr3-/- TV1 Cranial	Npr3-/- TV1 Caudal	Npr3-/- TV6 Cranial	Npr3-/- TV6 Caudal
Pup 1	141.53	193.25	275.52	316.3	247.86	335.21	922.85	956.38	199.94	201.41	261.7	298.84	231.4	261.02	378.08	413.24
Pup 2	136.86	189.01	255.03	320.69	256.22	378.24	973.9	1012.37	162.02	205.14	266.95	302.68	247.04	253.72	361.12	401.49
Pup 3	141.94	208.22	257.66	305.13	295.79	352.18	834.62	920.46	182.234	202.007	311.599	351.353	199.98	229.73	359.64	389.73
Pup 4	131.48	189.52	298.61	329.32	279.35	362.54	823.01	851.75							306.58	362.47
Pup 5	141.86	201.24	282.14	340.75	352.27	351.42	871.73	959.96
Pup 6	145.02	183.58	266.58	339.14	329.39	371.01	920.34	916.12
Pup 7	190.19	205.41	314.23	353.14	292.59	364.98	905.39	991
Pup 8			278.31	319.88	325.71	380.04	942.74	1067.86
Pup 9	138.03	172.65	251.69	315.66	334.98	339.96	843.31	945.35

## Sheet: Figure 2F; 5D
Source Data for Figure 2F and 5D.
Height of the proliferative zone in microns. Interedge Distance macro in FIJI was used to calculate the distance between lines. TV refers to tail vertebra number. Cranial and caudal refer to growth cartilage ends. Blank cells are cartilages that were not measured. NPR3+/+ refers to genotype (wildtype sibling; -/- is the mutant).
	Mouse TV1 Cranial	Mouse TV1 Caudal	Mouse TV6 Cranial	Mouse TV6 Caudal	Jerboa TV1 Cranial	Jerboa TV1 Caudal	Jerboa TV6 Cranial	Jerboa TV6 Caudal	Npr3+/+ TV1 Cranial	Npr3+/+ TV1 Caudal	Npr3+/+ TV6 Cranial	Npr3+/+ TV6 Caudal	Npr3-/- TV1 Cranial	Npr3-/- TV1 Caudal	Npr3-/- TV6 Cranial	Npr3-/- TV6 Caudal
Pup 1	39.66	61.52	94.17	120.77	62.87	87.1	216.25	351.43	48.78	60.13	74.52	86.59	73.02	80.25	118.49	140.11
Pup 2	40.45	54.34	92.41	131.49	61.51	114.8	210.87	213.98	47.06	53.98	80.98	90.84	83.64	80.32	102.24	117.53
Pup 3	36.65	55.76	100.49	124.89	63.33	95.67	236.13	268.18	65.8043	65.8617	95.5532	122.657	52.33	67.85	82.08	104.23
Pup 4	35.38	56.57	102.93	120.79	75.15	109.43	307.45	326.72							80.07	99.92
Pup 5	36.06	66.44	106.94	150.18	102.87	107.84	267.5	328.02
Pup 6	25.13	59.37	82.24	122.34	84.57	134.61	333.92	373.48
Pup 7	68.63	59.6	107.4	162.8	77.12	134	332.41	377.58
Pup 8			115.81	162.58	96.19	139.8	346.79	364.18
Pup 9	41.32	52.5	91.42	137.51	94.56	120.44	298.77	324.28

## Sheet: Figure 2G
Source Data for Figure 2G.
Proliferative index (ratio of the number of EdU positive cells to DAPI labeled nuclei in a Region Of Interest). TV refers to tail vertebra number. Cranial and caudal refer to growth cartilage ends.
	Mouse TV1 Cranial	Mouse TV1 Caudal	Mouse TV6 Cranial	Mouse TV6 Caudal	Jerboa TV1 Cranial	Jerboa TV1 Caudal	Jerboa TV6 Cranial	Jerboa TV6 Caudal
Pup 1	0.119	0.088	0.092	0.075	0.054	0.047	0.037	0.059
Pup 2	0.102	0.076	0.1	0.091	0.066	0.067	0.043	0.044
Pup 3	0.077	0.058	0.063	0.075	0.042	0.074	0.05	0.05
Pup 4	0.098	0.074	0.073	0.091	0.069	0.044	0.061	0.053
Pup 5	0.079	0.075	0.067	0.072	0.025	0.039	0.065	0.058
Pup 6	0.075	0.076	0.092	0.108	0.052	0.039	0.059	0.05
Pup 7	0.054	0.051	0.049	0.051	0.051	0.025	0.057	0.054
Pup 8	0.071	0.049	0.072	0.057	0.027	0.036	0.056	0.051
Pup 9	0.048	0.035	0.06	0.043

## Sheet: Figure 2H; 5E
Source Data for Figure 2H and 5E.
Height of the hypertrophic zone in microns. Interedge Distance macro in FIJI was used to calculate the distance between lines. TV refers to tail vertebra number. Cranial and caudal refer to growth cartilage ends. Blank cells are cartilages that were not measured. NPR3+/+ refers to genotype (wildtype sibling; -/- is the mutant).
	Mouse TV1 Cranial	Mouse TV1 Caudal	Mouse TV6 Cranial	Mouse TV6 Caudal	Jerboa TV1 Cranial	Jerboa TV1 Caudal	Jerboa TV6 Cranial	Jerboa TV6 Caudal	Npr3+/+ TV1 Cranial	Npr3+/+ TV1 Caudal	Npr3+/+ TV6 Cranial	Npr3+/+ TV6 Caudal	Npr3-/- TV1 Cranial	Npr3-/- TV1 Caudal	Npr3-/- TV6 Cranial	Npr3-/- TV6 Caudal
Pup 1	45.56	64.11	69.38	73.93	80.57	112.98	313.18	309.55	59.83	62.34	73.54	83.6	94.26	103.25	136.1	112.8
Pup 2	43.82	68.64	67.56	78.5	82.51	135	347.1	354.6	58.9	71.01	73.87	84.95	88.99	104.86	157.39	140.89
Pup 3	45.76	75.08	76.83	80.63	79.95	115.49	294.3	292.36	56.8173	61.447	79.4998	90.6225	101.98	88.16	191.11	180.64
Pup 4	44.14	63.47	95.3	101.96	69.66	112.75	293.63	278.75							149.36	156.77
Pup 5	50.05	71.62	82.67	80.8	93.69	98.2	243.59	253.83
Pup 6	54.65	60.04	71.17	88.06	79.85	89.62	222.31	223.24
Pup 7	58.05	77.4	104.32	90.73	68.28	94.06	233.33	219.82
Pup 8			76.94	75.08	76.83	105.25	261.08	316.07
Pup 9	54.35	78.05	72.57	78.82	83.2	99.12	245.88	251.77

## Sheet: Figure 2I
Source Data for Figure 2I and 5F.
Max height of hypertrophic cells in microns. TV refers to tail vertebra number. Cranial and caudal refer to growth cartilage ends. Blank cells are cartilages that were not measured. NPR3+/+ refers to genotype (wildtype sibling; -/- is the mutant).
	Mouse TV1 Cranial	Mouse TV1 Caudal	Mouse TV6 Cranial	Mouse TV6 Caudal	Jerboa TV1 Cranial	Jerboa TV1 Caudal	Jerboa TV6 Cranial	Jerboa TV6 Caudal	Npr3+/+ TV1 Cranial	Npr3+/+ TV1 Caudal	Npr3+/+ TV6 Cranial	Npr3+/+ TV6 Caudal	Npr3-/- TV1 Cranial	Npr3-/- TV1 Caudal	Npr3-/- TV6 Cranial	Npr3-/- TV6 Caudal
Pup 1	25.13	23.73	25.2	23.37	21.36	20.93	56.94	66.34	24.48	25.57	28.09	31.31	31.85	35.42	32.36	32.84
Pup 2	23.8	23.24	25.27	23.58	25.28	25	56.13	60.19	24.74	23.87	27.3	28.74	35.46	31.48	35.57	34.36
Pup 3	26.53	27.09	28.21	24.29	18.06	25.26	58.93	54.98	21.7	26.47	28.82	29.74	32.62	31.86	40.31	39.27
Pup 4	24.29	23.66	27.15	28.56	22.01	26.95	58.43	63.28							37.95	41.16
Pup 5	17.49	17.25	21.5	20.5	30.04	17.5	43.4	45.92
Pup 6	16.7	18.59	21.14	23.08	25.7	17.89	44.39	45.39
Pup 7	17.06	14.77	24.22	20.79	21.89	20.61	51.14	51.5
Pup 8			22.84	20.41	23.54	22.09	54.8	63.21
Pup 9	17.01	20.79	22.05	23.41	24.48	22.64	56.17	57.06

[truncated: 3 more sheets: Figure 4A, Figure 4B, p-values Fig2D-I, Fig5C-F]
